# Supplementary material for: Deep transfer learning of cancer drug responses by integrating bulk and single-cell RNA-seq data
Source: Nat Commun. 2022 Oct 30;13:6494. doi: 10.1038/s41467-022-34277-7 (PMC9618578; doi:10.1038/s41467-022-34277-7)
Supplement: Supplementary file 4 — Supplementary Data 1 [file 41467_2022_34277_MOESM4_ESM.xlsx]

## Sheet: HN120P_HN120PCR1 (1)
HN120 PCR (resistant) CGs				HN120P (sensitive) CGs
gene_name	log_fc	pvals_adj		gene_name	log_fc	pvals_adj
MSL3P1	7.40762	1.58291e-05		ACKR3	-21.82	7.71155e-22
POLR1E	3.09881	2.9173e-18		KLK8	-21.7732	1.02488e-28
C3	2.92643	3.06527e-26		UCHL1	-21.6026	2.76191e-28
DKK1	2.91224	3.42325e-21		GNGT1	-21.4747	1.02e-26
SPG7	2.90194	3.12125e-19		SLC7A8	-21.3853	1.22058e-25
AKAP12	2.82691	4.04587e-23		NEFL	-21.2151	2.95419e-18
CSF2	2.71306	7.49577e-19		C3ORF14	-21.2002	9.09315e-20
SCPEP1	2.62922	9.0449e-20		EDIL3	-20.7517	1.78306e-23
BCL2A1	2.62525	0.0331439		SESN3	-20.5757	2.24398e-22
ARHGDIB	2.62291	8.396e-23		CPE	-20.3111	2.57137e-16
IL7R	2.39018	1.28136e-16		LINC00504	-20.3108	5.22332e-09
LINC00704	2.37481	4.48754e-20		MMP13	-20.1348	5.17382e-08
ISG20	2.34572	1.22589e-21		ERVMER34-1	-19.9483	1.90817e-10
TNFAIP3	2.34076	7.23726e-21		SULT1E1	-19.9314	2.25409e-12
MAP2K2	2.33865	2.0022e-11		PPP2R2B	-19.8919	0.00133688
TAP1	2.30026	3.83509e-15		LINC00162	-19.8015	8.82551e-13
KYNU	2.24091	1.00353e-23		PEG10	-19.722	1.49447e-24
RGMB	2.22519	4.32681e-11		PRSS3	-19.7077	3.43453e-13
ARHGEF28	2.2112	6.68713e-21		GSTA4	-19.5505	5.64604e-12
MAFF	2.16864	3.50661e-17		C10ORF35	-19.5475	0.00498391
FN1	2.16511	1.07091e-26		MAOB	-19.5356	6.3117e-05
RAB27A	2.14513	2.12243e-12		MGMT	-19.5095	8.1221e-11
HAGH	2.14466	2.2007e-10		TMSB15B	-19.4856	0.04448
GPR176	2.14076	2.86261e-18		KIAA1324L	-19.4659	3.3675e-11
TPRA1	2.13568	4.80472e-11		ADAM23	-19.4432	2.25409e-12
TGIF2	2.10161	1.63034e-10		GTSF1	-19.3869	0.0109515
C10ORF10	2.0672	7.13344e-13		ARMCX3	-19.3452	1.90817e-10
PDIA5	2.03543	1.31919e-11		NCALD	-19.3384	8.82551e-13
TRIM8	2.02846	8.62025e-25		PLEKHH2	-19.2521	2.18869e-15
TMEM194B	2.01938	6.88296e-12		LINC00603	-19.2362	0.00746004
FSTL1	2.00994	1.20546e-18		TXNIP	-19.2242	6.3117e-05
TOR4A	1.97559	8.1221e-11		TBX18	-19.2224	0.000311377
CXCL1	1.92978	3.92911e-09		BEX5	-19.2134	0.00133688
CPSF1	1.88977	1.75574e-07		SPOCK3	-19.093	0.000513332
TRAF2	1.88378	9.00013e-10		MT1A	-19.0515	0.00746004
FSD1L	1.87231	8.79321e-10		GJB6	-19.0443	4.41297e-10
RPUSD1	1.8711	8.3625e-07		TP53AIP1	-19.0346	0.00133688
F2RL1	1.86444	5.06526e-14		EGFL6	-19.0172	0.015831
PROSER2	1.86424	1.87816e-08		SCARNA14	-18.9833	0.0319707
SLC6A8	1.86034	3.60631e-10		ZNF611	-18.9644	0.000836508
CARS2	1.84937	1.98776e-11		ZC4H2	-18.9175	0.000513332
TTC32	1.82499	1.12782e-14		C11ORF70	-18.9092	6.3117e-05
MROH6	1.80877	2.97624e-05		VANGL2	-18.87	0.015831
ZXDC	1.80256	3.32377e-07		TENM2	-18.8304	1.09721e-05
ADM	1.78438	5.52107e-15		EBF3	-18.7786	0.000185471
CD320	1.76358	9.78256e-13		PPP1R3C	-18.7337	0.00498391
MIPEP	1.7631	3.72264e-06		LIMCH1	-18.7207	0.0021159
NEXN	1.75619	1.0622e-09		PON3	-18.7152	0.0021159
CSGALNACT2	1.75098	1.54292e-06		ZNF215	-18.5993	0.000513332
RFX3	1.74808	1.48176e-10		ANK1	-18.5899	1.09721e-05
SCML1	1.74627	1.35317e-12		NAT1	-18.5031	0.04448
SLC25A27	1.7446	1.28333e-07		SEMA3D	-18.4821	6.3117e-05
OLR1	1.74201	3.15257e-10		KRT13	-18.4477	5.64604e-12
RAD54L	1.73764	7.19128e-08		GALNT12	-18.3463	2.15119e-07
MIR133A1	1.73267	1.47025e-05		ISL1	-18.34	0.000185471
C15ORF52	1.71915	2.37254e-14		HTRA3	-18.3208	0.000513332
TMEM161A	1.70124	9.70469e-05		KLHDC8B	-18.2075	0.0228251
ITGB5	1.69404	3.66635e-10		PRSS21	-18.1956	0.00327414
ADTRP	1.69378	8.15486e-14		APOC1	-18.1886	0.00746004
FAM210B	1.68792	3.95715e-12		ABCA1	-18.0915	0.015831
CHRNB1	1.67532	1.36559e-11		NIPAL4	-18.0379	0.0021159
SCHIP1	1.66856	3.59269e-05		KRT31	-17.7189	0.0319707
GTPBP2	1.66147	1.52325e-11		TRMT12	-17.7	5.22332e-09
ZNF675	1.65676	2.3187e-10		PNLIPRP3	-17.5653	0.000185471
GLRX2	1.65436	1.28218e-09		NUPR1	-17.0189	0.0319707
NUAK2	1.64933	5.43141e-10		TMEM246	-16.9513	5.22332e-09
DNTTIP1	1.64036	9.43483e-18		EPHB3	-16.9441	0.015831
GOLGA8A	1.64005	8.87082e-14		SLC7A11-AS1	-16.8995	0.00746004
HIST1H2BC	1.6361	2.87791e-06		HSPB8	-16.3793	5.17382e-08
TMEM45A	1.62874	1.56174e-10		NAP1L2	-16.0678	0.0109515
EXOSC5	1.62572	8.54881e-17		SMARCA1	-15.7988	1.65309e-06
PIEZO1	1.62458	2.38117e-05		SMO	-15.2791	0.0228251
ZMIZ2	1.62158	0.000155152		ALDH1A1	-15.0506	0.04448
TSGA10	1.6183	1.13793e-08		NPSR1-AS1	-14.1654	0.00498391
MFSD1	1.61098	7.12834e-11		DLGAP1	-12.6441	0.04448
XAF1	1.59232	2.63485e-10		MTRNR2L1	-10.5538	0.00746004
SIRT2	1.57149	0.000183121		S100A8	-9.56444	0.0109515
HDAC9	1.55663	4.74956e-18		DHRS9	-8.48168	3.11456e-12
DUSP22	1.5563	2.71169e-07		DMKN	-8.32297	9.29608e-28
TTLL4	1.55152	5.55606e-06		STAC	-8.2334	3.51794e-08
PLK3	1.54458	0.0033604		DDX4	-7.60087	3.22602e-07
ZNF44	1.54266	2.97046e-09		GPX2	-7.57067	1.02488e-28
PPIC	1.52403	8.71953e-15		BCAT1	-7.40968	6.44709e-26
ARFRP1	1.51801	2.16174e-07		AKR1B10	-7.26479	2.1526e-18
RMDN3	1.51308	1.42282e-07		HPGD	-7.15984	0.000262373
SHKBP1	1.50641	1.24475e-06		ZNF600	-7.06295	0.00658308
TBCB	1.50159	9.33292e-12		GPNMB	-7.03574	1.17882e-27
HEBP1	1.48744	9.31691e-10		ALDH2	-6.94803	1.54912e-16
NFE2L3	1.48496	8.93705e-10		TMPRSS11D	-6.94242	3.61245e-08
TTLL7	1.48493	2.85904e-08		TCAM1P	-6.94137	0.0295255
MGAT5	1.48273	7.62791e-08		ASNS	-6.90825	5.42113e-26
NT5C3B	1.47565	1.6495e-07		SGCE	-6.88124	8.44309e-24
LACC1	1.47496	3.73515e-07		PRTFDC1	-6.85826	1.39994e-21
TP53	1.466	9.28303e-26		NPNT	-6.8095	1.66015e-05
GBP1	1.46316	9.61208e-14		TENM4	-6.79505	0.0011334
ST14	1.46069	4.59695e-05		SMC1B	-6.73969	5.54603e-26
ANKRD39	1.45288	1.49758e-08		SLC13A3	-6.62987	0.00298897
PLOD2	1.44654	2.98473e-17		MEST	-6.60249	3.69068e-27
POLE	1.4389	3.95136e-06		HAS2	-6.60076	6.94577e-19
CYR61	1.43795	4.5232e-13		C16ORF54	-6.45846	4.63378e-24
FBXO32	1.42903	9.98895e-12		TFPI	-6.42024	0.0211123
PVRL3	1.42083	2.29503e-05		PLTP	-6.37978	1.32355e-06
FUT11	1.42047	5.85466e-08		AFAP1-AS1	-6.3754	4.15257e-28
ARHGAP11B	1.41861	2.96942e-06		NNT	-6.32161	1.85987e-07
PEAR1	1.41107	1.91973e-08		SHANK2	-6.28315	1.49447e-24
KRT80	1.40935	6.58894e-09		SH3BGRL	-6.26382	3.74401e-14
IFITM1	1.40494	5.88607e-18		NNT-AS1	-6.25624	5.43601e-08
C1R	1.4012	1.58291e-05		UGT8	-6.22593	3.46812e-07
LMF2	1.40095	8.07795e-05		LY6D	-6.18097	8.99804e-25
NEK6	1.39755	8.18541e-07		GLB1L2	-6.13493	0.0293169
MISP	1.39597	4.60483e-13		LPHN3	-6.0792	0.00675556
MOB3B	1.39374	5.52115e-10		SLC38A5	-6.02532	9.12655e-09
PHF1	1.39067	0.000800233		LINC01021	-6.02186	1.7578e-06
TYK2	1.38838	9.07977e-06		ZNF608	-5.9699	0.00396677
PHF11	1.37839	1.49758e-08		DGKI	-5.96388	0.000129475
CRYBG3	1.37839	1.85926e-06		TDO2	-5.93277	0.0206397
GIPC1	1.37438	1.83569e-05		ALDH3A1	-5.90264	3.20808e-18
BCKDK	1.37395	6.51704e-11		KLK11	-5.8944	5.43601e-08
ZNF514	1.37316	7.85585e-08		GPR1	-5.8892	0.00899842
RAD51	1.37276	1.37041e-09		DUOXA1	-5.87701	0.00028565
AGBL5	1.37114	0.000129475		GLI1	-5.85746	0.0209462
ASB1	1.3671	2.4437e-06		PALMD	-5.83482	1.93589e-07
MSH3	1.36153	3.13019e-10		CA12	-5.82105	1.10604e-15
NUDT16L1	1.36115	0.00240821		TPPP3	-5.78817	0.00296702
ACOT8	1.36105	3.02582e-08		PIK3C2G	-5.72146	1.6495e-07
COX10-AS1	1.35396	0.000147668		AKR1C2	-5.69681	6.92165e-21
URGCP	1.35316	4.30057e-10		SIMC1	-5.67426	0.00120477
PEX14	1.34678	0.00175875		IL1RN	-5.60224	2.32797e-20
MEF2BNB	1.34368	2.9836e-06		WISP3	-5.52523	5.6042e-11
BNIP3	1.34365	5.97584e-24		PTPRS	-5.50445	1.02488e-28
DEDD2	1.3414	1.02159e-05		CYB5A	-5.50369	2.05516e-25
PARP12	1.34072	3.19051e-11		CYP1B1	-5.50019	0.00703771
IFIH1	1.33933	3.35201e-09		CDKN1C	-5.49809	0.010031
MARCH2	1.33767	1.42256e-05		AKR1B15	-5.48907	0.000103893
TAZ	1.33692	3.68418e-05		SLFN13	-5.46168	1.24413e-18
STX2	1.33688	5.96825e-05		KLK7	-5.36603	6.35849e-25
LYRM5	1.33642	7.21959e-06		CYP2R1	-5.35825	3.21919e-08
SEMA4D	1.3332	1.28218e-09		LINC00899	-5.33189	0.000294906
NCF2	1.32581	1.30748e-05		BCO2	-5.32616	1.09082e-11
HSPBAP1	1.32579	4.28018e-06		CREG2	-5.27385	4.86482e-14
LOH12CR1	1.32449	9.07193e-05		DIAPH2	-5.26576	3.86109e-10
SESTD1	1.32107	4.52378e-08		FKBP5	-5.25077	4.39082e-08
RNU4ATAC	1.3201	1.56676e-05		CTSH	-5.20767	1.02488e-28
ZNF718	1.31795	2.07576e-06		EREG	-5.13837	2.37215e-24
ASL	1.30816	0.00141908		PHGDH	-5.13373	2.34419e-22
KPNA5	1.30776	0.000857912		CERS3	-5.10411	2.20989e-11
EIF4A1	1.30424	9.07193e-05		BTC	-5.08259	0.000137842
MINK1	1.29595	3.56249e-07		NSG1	-5.06192	7.39076e-05
ST3GAL6	1.29051	1.27741e-06		GAL3ST4	-5.03287	4.83142e-07
PI4KB	1.28717	7.41973e-07		CECR7	-4.99334	0.00128647
LINC00094	1.2869	3.20448e-05		IVD	-4.96773	1.79549e-19
ASF1B	1.28403	1.63034e-10		LPHN2	-4.91845	0.000573208
SNX24	1.28361	2.81494e-11		SERPINB13	-4.90556	4.26027e-28
FBXO48	1.2831	3.76731e-06		CCDC88B	-4.89015	1.39554e-07
C19ORF66	1.28069	2.34174e-06		COL28A1	-4.86968	0.00011977
NUP62CL	1.2795	1.30916e-06		EPHX2	-4.86184	0.0196179
PGS1	1.2755	8.78975e-06		IGFBP4	-4.86005	3.49386e-11
ADPRM	1.27521	3.25857e-10		RPL3L	-4.78224	0.00952653
TTC13	1.27344	0.0011334		TINCR	-4.78058	2.04732e-07
HIST1H2BK	1.27103	1.99237e-07		ZNF28	-4.74877	0.0222369
FAM3A	1.27095	0.0139879		FAM213A	-4.732	8.22081e-27
BTBD19	1.27032	0.000559453		CYP4F11	-4.71718	7.00738e-13
PDE12	1.27009	0.000158792		SCD	-4.71585	1.71252e-28
KIAA1524	1.26829	1.94419e-17		FAM83C	-4.69502	0.00026105
GPN2	1.26063	0.000824035		FGF13	-4.68315	4.64386e-11
RASSF8	1.25871	2.12475e-05		SYCP2	-4.65443	4.72174e-15
ZNF274	1.25786	0.000213268		RNF128	-4.63661	1.42862e-20
IMPDH1	1.2458	0.00590444		GABRE	-4.61893	4.90248e-18
NELFB	1.24524	0.0159515		ADD3	-4.60686	2.08261e-08
SLC2A8	1.24497	0.00196659		KRT16	-4.60373	1.0245e-12
ZNF165	1.2412	3.32906e-10		PRKG2	-4.58049	0.00281134
ASAP2	1.23869	1.8839e-07		BMP7	-4.57631	2.65955e-11
ZNF622	1.2372	3.16983e-12		PLAC1	-4.5503	0.00111329
PSMG4	1.23265	2.79593e-09		KLHL30	-4.52857	9.42411e-05
PIGH	1.2305	0.000433423		SDPR	-4.51239	0.000123825
DPM3	1.23038	8.05483e-10		KLK10	-4.47133	2.08632e-22
ZNF746	1.22246	0.00475841		SYTL2	-4.46865	1.79256e-06
NEK2	1.22141	2.44855e-10		DLG3	-4.45838	1.9114e-09
MPST	1.21877	0.000123825		DLX6-AS1	-4.44642	9.13258e-06
NUDT22	1.21509	0.000268425		PSCA	-4.43524	0.00111329
C5ORF34	1.21309	3.21512e-07		PLA2G16	-4.42206	5.04e-22
PRR4	1.20833	2.80952e-06		ALDOC	-4.42035	1.65043e-19
CDCA3	1.20774	5.9421e-08		AADAC	-4.41715	3.46491e-05
HLA-C	1.20326	5.97584e-24		LINC00312	-4.4019	0.0161861
CEP72	1.20175	0.001581		LMCD1-AS1	-4.36006	0.00938163
MX1	1.19958	1.33398e-07		NEFM	-4.35882	2.92969e-20
TDRKH	1.19864	0.000274133		CRABP2	-4.34513	1.02488e-28
NAA10	1.19485	3.90691e-15		GIPC2	-4.3422	3.23542e-10
EIF4EBP1	1.19296	1.52124e-10		EPHB6	-4.34104	0.0319707
RBM45	1.19253	5.12725e-05		ASS1	-4.32345	7.92704e-23
NXT1	1.19104	4.11333e-10		CRISPLD2	-4.30947	1.2871e-22
C17ORF62	1.191	7.50319e-05		ALDH1L2	-4.27709	4.75252e-16
GNPTG	1.18693	1.28233e-05		LHX6	-4.22107	0.000507098
RCL1	1.17812	3.72264e-06		RHBDL2	-4.17414	0.032067
FLYWCH2	1.17126	4.39907e-06		MAP2	-4.15377	2.47937e-20
RWDD2A	1.16812	0.00039851		TMPRSS4	-4.12435	2.07796e-11
PPP1R18	1.16622	4.38978e-11		CLDN1	-4.12088	9.5089e-13
NCLN	1.16423	3.30539e-10		GPR137B	-4.10972	0.0100708
PSMD5-AS1	1.16335	7.46606e-07		KLK6	-4.07755	4.44304e-13
CCDC126	1.16335	0.00131849		APCDD1L-AS1	-4.05582	1.96403e-05
NR2F6	1.16088	6.52552e-05		BARX2	-4.03417	8.02609e-11
GNA11	1.16037	0.00027691		CDK14	-4.02297	0.000348479
C16ORF74	1.15979	7.40645e-08		FCHO1	-3.96734	0.0128797
MXD1	1.159	8.65167e-10		TIMP4	-3.96449	0.012591
MAP1B	1.15745	3.59538e-14		SYBU	-3.91751	0.0056807
ZNF189	1.15725	0.000148437		STEAP1B	-3.90889	3.866e-19
C16ORF13	1.15646	5.23347e-12		CDR2L	-3.89704	2.22664e-19
GCA	1.15523	0.00197545		C3ORF67	-3.87194	0.000849158
ZSWIM4	1.15166	4.19939e-06		DDX43	-3.85648	3.51845e-12
GMDS-AS1	1.14792	1.23881e-06		COMMD6	-3.80938	4.26027e-28
DHX16	1.14718	8.09046e-08		SLC52A1	-3.7987	1.06013e-06
ZNF263	1.14601	0.000429171		GPR110	-3.7977	1.00218e-06
TXNL4A	1.14585	8.3804e-11		RIBC2	-3.79712	0.00236586
ZNF140	1.14578	1.99971e-05		PLAC8	-3.78555	3.76731e-06
UCKL1	1.14569	1.03464e-05		BMPR1B	-3.77916	2.68882e-19
FAM179B	1.14464	6.36152e-06		EPHA4	-3.76083	0.0274548
SAMHD1	1.13981	1.18294e-10		TGM1	-3.75341	0.00635805
SPAG1	1.13472	4.85831e-08		FHIT	-3.73516	0.030557
TPST1	1.13211	1.09946e-09		GPRC5C	-3.70137	0.0034385
HYLS1	1.12718	1.27501e-05		LIPH	-3.70063	1.18944e-21
MEMO1	1.1233	0.000832545		ADSSL1	-3.69439	3.27964e-05
ZNF689	1.11996	0.000535051		CYB5R2	-3.67081	0.00619877
ZNF141	1.11745	1.58318e-06		NR2F1-AS1	-3.65742	5.7641e-07
SMAP2	1.11515	0.000355195		STEAP4	-3.6317	0.0063098
STK10	1.11023	3.61327e-07		ACAT2	-3.58037	1.7619e-25
MRPS26	1.10995	1.8839e-07		FAM198B	-3.56529	1.42917e-06
FAM172A	1.10748	1.03641e-07		ANKRD29	-3.56472	3.9982e-05
NTHL1	1.10649	0.00015435		JAK3	-3.55915	0.0220983
FLII	1.10538	3.83076e-18		STAT4	-3.55451	0.038694
TYMS	1.09558	1.3821e-08		NPL	-3.53492	1.42789e-11
SERTAD4	1.09392	0.000539854		GBP6	-3.52208	1.16802e-18
WRAP73	1.09136	0.000692358		FLG-AS1	-3.49965	1.00513e-08
COPRS	1.09052	6.00058e-05		BHLHB9	-3.49623	0.000567215
ULBP2	1.09042	2.03822e-05		EFEMP1	-3.48856	9.13387e-07
NTAN1	1.0863	1.73499e-05		C1ORF110	-3.48548	0.0467549
RPGR	1.08517	0.00475841		PITPNM3	-3.45452	0.0195558
SDCBP2-AS1	1.08505	6.00193e-07		IFITM2	-3.44328	2.84709e-06
POLH	1.08176	1.85859e-05		PLA2R1	-3.41555	0.00022969
PIN1	1.07794	0.000766706		COX6B2	-3.41326	2.06877e-09
ZRSR2	1.07734	1.37869e-06		RASGEF1B	-3.41204	9.75619e-05
FAM214A	1.07569	0.000102067		AGR2	-3.39585	1.53208e-07
DDX20	1.07068	0.000126679		GALNT14	-3.38697	2.0605e-07
FBXO25	1.07053	0.000343886		PARVB	-3.3571	1.13675e-06
PXK	1.06609	0.0157462		AKR1C1	-3.329	7.66646e-18
LPXN	1.06521	0.0117394		PCOLCE2	-3.28265	0.010179
SLC18B1	1.06499	0.00663736		GBP1P1	-3.28089	7.12759e-07
ARL6	1.06233	0.000418023		MATN2	-3.27454	4.02013e-13
ZNF267	1.05556	4.49077e-07		BDKRB1	-3.26544	3.92911e-09
WBP2	1.05354	2.17221e-11		ALDH3B1	-3.25524	4.53739e-14
TNFRSF12A	1.05193	7.66291e-14		LMCD1	-3.22268	0.0235249
PDE6D	1.04774	7.14968e-09		VSNL1	-3.19666	3.25008e-20
IGFBP7	1.04659	1.62547e-08		EPPK1	-3.19427	1.37683e-21
HSPA1A	1.04389	1.66505e-13		TSPAN7	-3.16366	1.85277e-06
PPP4R1L	1.04386	8.83423e-05		CCL26	-3.15251	3.24244e-06
PIGB	1.04315	8.27603e-05		TPRG1	-3.14599	3.90453e-06
TCTN1	1.04005	0.000550468		SYT12	-3.14468	0.00110462
PDE4DIP	1.03866	1.46459e-09		SPINK5	-3.13642	3.06759e-06
RABL6	1.03577	1.56395e-06		ARSI	-3.13344	0.0131595
RBKS	1.03173	0.00104278		MT1L	-3.13191	1.43203e-07
DNAJC17	1.03043	2.26698e-05		ARHGAP26-IT1	-3.10236	0.0129797
C3ORF52	1.02972	7.25877e-05		GAMT	-3.09457	0.00274016
SFTA1P	1.02711	7.24765e-09		NRG4	-3.07657	1.43451e-20
IRF1	1.02611	2.84012e-08		PIM2	-3.07263	0.00152093
ZNF597	1.02512	0.0125008		ADARB1	-3.05454	0.0401779
KRT8	1.02465	2.18635e-20		SLC6A11	-3.03767	0.0268577
EIF2B1	1.01781	5.77089e-09		SLC16A14	-3.02533	0.045365
HSBP1L1	1.01604	1.88177e-05		GSTO2	-3.02061	2.65579e-24
ITSN2	1.0154	5.69316e-08		RHOBTB3	-3.00738	1.25433e-27
MST1R	1.01447	0.000185471		HOGA1	-3.00678	0.00106248
SLX4	1.0136	0.00801966		PWP1	-3.00361	1.01649e-23
SPPL2A	1.01319	0.000342175		GLI2	-2.99867	0.0242932
IPO8	1.01046	5.19906e-08		MLLT11	-2.99764	5.60932e-08
SETD9	1.0104	0.0132465		LEMD1	-2.98767	0.0141419
ZNF266	1.00783	0.000193769		SLC43A3	-2.92798	0.00174288
PAF1	1.0035	0.00287362		OXTR	-2.92082	1.46459e-09
ETHE1	1.00324	0.000132208		ABCG2	-2.91603	1.55196e-07
ORC1	0.999084	3.42689e-06		RRN3P1	-2.9144	0.00394984
BYSL	0.994647	0.000377979		MDK	-2.91051	2.43487e-20
SRM	0.993152	1.24332e-05		ANXA10	-2.90999	5.42113e-26
PSMB9	0.989325	9.25646e-18		PTPRG-AS1	-2.89646	1.06522e-06
SH2D3A	0.987331	1.6119e-05		SLC29A3	-2.88729	0.0006684
THSD1	0.984372	0.00408052		HPSE	-2.84943	4.90629e-09
LINC00847	0.983684	0.00171031		NAAA	-2.83331	0.000282789
HIST1H2BD	0.982419	6.88956e-06		MAPT	-2.81826	0.0169733
AURKB	0.981688	5.68147e-09		CLCA2	-2.77472	2.23763e-10
NFIL3	0.980853	0.000144365		AKR1C3	-2.76618	3.35292e-10
NEK3	0.978347	0.00251311		DKK3	-2.75889	9.88705e-08
ZNF627	0.975187	0.01459		RAPGEFL1	-2.72069	1.19954e-09
ILKAP	0.973194	9.07977e-06		FOXA1	-2.71391	0.000544699
ZNF526	0.973114	0.0159515		BTG2	-2.66172	1.05361e-06
EXOC3	0.969993	1.26435e-09		BANK1	-2.64402	0.000327389
DDX49	0.964481	0.000100367		KREMEN1	-2.63009	6.62829e-11
MRPS12	0.964117	3.30539e-10		SLITRK6	-2.61722	0.00517901
HOXD11	0.962274	0.001581		CYP4F3	-2.60197	0.0139879
STAP2	0.960054	1.11851e-07		GLDN	-2.56864	0.0397879
HENMT1	0.958938	8.60606e-11		HTR7	-2.54635	0.0314934
LAGE3	0.958061	0.00365143		PDPN	-2.53847	8.3804e-11
MOB3A	0.956751	2.09834e-13		RARG	-2.52712	9.5565e-10
TMEM161B	0.956443	5.85466e-08		AQP3	-2.52477	0.00015435
MDM1	0.956162	0.00247826		SCARA3	-2.52321	0.0427133
BLMH	0.952486	3.5496e-05		SLC7A11	-2.51919	1.80123e-24
GUK1	0.952385	5.65547e-19		NTN4	-2.49876	1.70199e-05
SLC41A3	0.951827	0.000422171		GJA1	-2.49329	1.49751e-18
ATP9B	0.951581	0.00175875		CASZ1	-2.47298	0.0232448
JAGN1	0.950091	1.74713e-06		MCMDC2	-2.4719	7.40645e-08
ARMC6	0.948599	0.00536211		CA13	-2.44987	0.000394256
AKAP8L	0.943348	0.000338779		BHLHE41	-2.4465	3.04493e-09
TLE1	0.942757	2.03422e-07		GPR157	-2.41468	3.06027e-12
MED30	0.941601	3.95136e-06		TPM2	-2.41122	9.5089e-13
SLC7A6	0.936855	1.52215e-06		TSC22D3	-2.37872	1.11851e-07
FUCA1	0.936257	0.00834129		CFH	-2.37822	1.62547e-08
PIGL	0.934328	3.16586e-05		CHAC1	-2.36879	0.0120242
FAM229B	0.933065	1.76855e-06		SERINC5	-2.36478	0.00235538
NRM	0.932235	2.35211e-05		PVRL4	-2.34949	1.3894e-11
PPIF	0.931582	1.0064e-12		TIMP3	-2.34903	3.49653e-24
MYEOV	0.931541	6.4146e-05		SEL1L3	-2.33148	1.20068e-12
APOLD1	0.930655	0.0073532		HOMER2	-2.31404	1.35321e-15
DBNL	0.928761	3.13633e-11		WIPF1	-2.31284	0.0299313
MUTYH	0.927329	0.0125008		OTUD1	-2.30876	2.08332e-13
FANCG	0.9271	0.000241282		PCK2	-2.30658	8.05483e-10
SLC25A46	0.926292	2.17136e-06		RAET1G	-2.25771	2.87791e-06
ZNF860	0.924076	0.0408487		PIR	-2.25615	9.4857e-17
TTC26	0.922351	2.4947e-06		SOX2-OT	-2.2544	0.0145343
ARHGEF7	0.921081	9.83407e-06		CABYR	-2.22922	0.00109352
EID3	0.917559	0.000647316		PLA2G4A	-2.21763	0.0455177
PPP4R4	0.915889	2.79456e-05		NOV	-2.2027	0.0195558
FAM73B	0.915495	0.0176522		ZSCAN31	-2.19703	0.000942762
VTRNA1-2	0.914217	4.65213e-05		S100A4	-2.18069	0.0097894
CHMP1A	0.913738	2.17136e-06		PPFIBP2	-2.16181	0.0195558
NDC80	0.913629	6.71235e-08		DLGAP1-AS2	-2.15141	1.62405e-15
TAF5	0.911492	0.00394984		TMEM255A	-2.15041	0.0368202
TAF11	0.910656	9.82298e-08		BBOX1	-2.1145	0.00666466
PDK1	0.907772	2.05412e-10		GXYLT2	-2.11279	7.82513e-13
BUB1B	0.90702	1.85926e-06		RNF152	-2.09902	1.45247e-08
TMEM243	0.904884	0.000228725		FGFBP1	-2.0985	6.32546e-25
SUPT3H	0.902158	0.000345022		SNORD69	-2.08425	0.015806
CENPQ	0.900238	6.75644e-08		ORAOV1	-2.06721	2.4698e-11
RRAGA	0.900207	1.42282e-07		HCAR2	-2.05992	4.39082e-08
ILF3-AS1	0.898961	3.13098e-05		HTRA1	-2.05617	0.0274548
PLK2	0.896379	1.35175e-06		GSTZ1	-2.05613	1.99237e-07
NOTCH2	0.895096	1.26012e-06		OLFML2A	-2.04485	2.7631e-20
ORAI3	0.89498	0.00325996		C14ORF159	-2.0081	5.65407e-14
NDUFB7	0.893186	2.80704e-21		GLUL	-2.00701	1.70047e-18
LRP6	0.891179	1.82734e-05		TRIM29	-1.94609	3.27862e-16
CCM2	0.887364	0.010179		KITLG	-1.94579	8.3072e-15
DEPDC1B	0.885552	4.40198e-05		PKP1	-1.93585	1.38004e-09
LAMTOR5	0.884531	1.29934e-23		FAT2	-1.92331	3.59475e-15
ADAM12	0.883478	0.00330489		PLBD1	-1.91881	1.00871e-05
UPP1	0.881909	3.13532e-14		NUDT12	-1.90506	2.12861e-08
BIK	0.880073	1.21249e-16		PSD4	-1.90213	1.22974e-14
SLC25A19	0.87897	0.00154306		CC2D2A	-1.89705	1.24475e-06
JUNB	0.873029	2.05124e-08		ZNF714	-1.88532	0.000849158
PHF10	0.871951	1.69237e-05		PPARG	-1.8847	2.73299e-05
METTL22	0.870919	0.00691502		ARL4D	-1.87387	2.88445e-11
SOGA1	0.869507	0.000205045		SYTL1	-1.85001	0.000751026
CENPJ	0.867537	6.22114e-06		SLC18A2	-1.84824	3.0098e-16
ATG4A	0.865647	0.000202777		ARHGEF3	-1.82793	0.000133472
DNM3	0.86037	0.0153244		BEND6	-1.82265	0.00301724
TMEM44-AS1	0.857838	0.000189493		HIST1H1A	-1.807	0.0145343
PLXNB2	0.854134	3.9982e-05		THAP9	-1.80683	0.0046621
DPH7	0.851183	0.000312942		MAPK10	-1.80312	2.03568e-06
POP7	0.850645	6.43052e-09		TTC22	-1.79192	4.23958e-12
ITFG2	0.849629	0.00246905		TENM3	-1.72532	1.2525e-15
TIMM50	0.845078	0.000100367		LINC00263	-1.71893	1.79104e-08
TPT1-AS1	0.844632	0.00532088		FAM84A	-1.7178	0.000195942
CCDC77	0.844463	7.50319e-05		SLC9A3R1	-1.7161	6.54986e-13
ACO1	0.844213	1.25241e-06		ACOT2	-1.70799	0.0084087
ITFG1	0.843814	3.6594e-07		PPL	-1.7046	1.89812e-09
LINC00152	0.843708	7.01765e-17		CNKSR3	-1.70418	0.00425532
TMEM107	0.843044	1.51007e-07		MT1F	-1.70304	0.00298897
SNHG7	0.842908	0.0177851		PSAT1	-1.69076	2.08664e-23
MALSU1	0.842467	2.64942e-05		LINC00667	-1.68988	5.04e-22
C2CD5	0.841421	0.00588001		FLVCR1-AS1	-1.66006	0.0385995
KLHL42	0.841253	1.60277e-05		GCLC	-1.63632	4.43048e-18
OGN	0.839419	0.0254218		MACC1	-1.63379	6.69725e-16
OGFRL1	0.839379	0.000300376		EPHA1	-1.62494	0.00545587
CMAS	0.836579	1.50191e-09		ESR1	-1.61868	2.63468e-05
ALKBH1	0.83656	0.00381679		DLGAP1-AS1	-1.6038	5.84267e-25
NIPA1	0.834541	0.00552805		XXYLT1	-1.59676	0.000287091
LIG4	0.83344	9.37428e-05		SLC1A4	-1.58881	0.0470463
MAD2L1BP	0.82819	3.49471e-08		IQCH-AS1	-1.58175	0.00394984
IRS2	0.826604	0.00127557		DNMT3B	-1.57411	0.0222369
HEXB	0.82461	7.28245e-07		ARHGEF19	-1.57349	0.0172307
NPHP1	0.823851	4.23268e-07		THBD	-1.55609	4.72443e-14
SHQ1	0.823345	0.00628384		NMU	-1.55275	3.66459e-18
IFIT3	0.822545	2.26698e-05		CTHRC1	-1.55092	0.000374555
ADPRHL2	0.820097	0.000947214		GNPDA2	-1.54906	5.5817e-13
MFSD12	0.82	0.00431277		SERPINB2	-1.54323	1.0639e-08
GLTSCR1L	0.817879	0.00194163		ST6GALNAC2	-1.53965	4.80118e-12
SAYSD1	0.817324	0.0222369		ENTPD3	-1.5391	0.000807257
IQCB1	0.816959	7.03938e-09		ARHGEF4	-1.53022	0.010411
BRPF3	0.816013	0.000134997		RNASEL	-1.5258	0.0262722
MIR22HG	0.81545	0.00161245		VAV3	-1.51378	1.32697e-09
SENP7	0.814852	0.000177989		TNFSF10	-1.51094	4.42638e-15
PML	0.814617	1.29319e-06		CBR3-AS1	-1.48683	0.0112761
C12ORF60	0.812431	0.0105642		DEPDC7	-1.47495	0.000743881
SNHG11	0.810436	0.0284662		SVEP1	-1.46698	0.00741326
OSCP1	0.809254	0.0293169		DENND2C	-1.46024	3.77008e-12
KNSTRN	0.808939	9.51862e-07		LINC00526	-1.45815	0.00889106
STYK1	0.80822	0.000303407		VTRNA1-1	-1.45599	7.50319e-05
MAPK9	0.806699	0.000182181		PPP1R13B	-1.44077	0.00609335
OAS2	0.803367	0.000431292		DSG3	-1.43131	1.11266e-27
TSPO	0.799751	2.26381e-18		LYPD3	-1.40785	0.00106248
KRT18	0.798858	2.02918e-23		SLC12A8	-1.40708	0.00949436
LINC00886	0.798707	0.00789581		RDH13	-1.39925	0.00291559
ING4	0.798319	0.0332599		SLC10A7	-1.39859	0.00022969
SMYD2	0.797737	8.29385e-06		FBXO27	-1.39807	0.00105339
ZCCHC2	0.797262	1.30115e-06		ZNF518B	-1.39743	2.24485e-12
BASP1	0.796104	1.10988e-11		FAM101B	-1.39569	8.02609e-11
ANKDD1A	0.79527	0.0278785		EML1	-1.39522	0.0263531
CREB3L4	0.793948	0.045365		CITED2	-1.35256	0.0131595
IGHMBP2	0.793946	0.0253435		RAB3D	-1.34871	3.22602e-07
POMGNT1	0.791667	0.000352265		FGFR2	-1.34559	0.00131242
KIF18B	0.790644	0.000112204		VAMP5	-1.34287	0.0109882
SNAI2	0.790248	0.000518368		ID2	-1.34043	2.67892e-10
TMEM177	0.790037	0.000699586		C16ORF62	-1.33582	0.0425689
TEFM	0.787084	6.36152e-06		SLC4A11	-1.32806	0.0122128
GPALPP1	0.786223	5.74261e-06		NDUFV2	-1.32693	1.58318e-06
UBE2V1	0.785762	0.00128647		KLF5	-1.32674	3.12341e-23
CDC25C	0.783926	5.18328e-05		TMEM216	-1.32359	5.83681e-07
PLAU	0.783629	6.27583e-09		LINC00888	-1.31569	0.00776426
DBR1	0.783614	3.01264e-05		IL20RB	-1.29007	7.9887e-11
NUFIP2	0.783007	5.80461e-12		STARD4	-1.28987	5.23464e-05
DMAP1	0.781731	0.0027887		PRRG4	-1.2809	2.34031e-21
ZNF75A	0.778927	3.38215e-05		ATP7A	-1.27593	0.00219911
ADA	0.778919	0.00024006		UBE2Q2	-1.27216	1.28333e-07
HIST1H1C	0.774875	0.00190424		CNTN1	-1.26623	1.34262e-07
RALY	0.772897	1.93589e-07		TMPRSS11E	-1.26324	7.37368e-07
CPNE2	0.772585	0.00271807		DLX2	-1.26315	0.0028361
ZSWIM6	0.772003	5.23464e-05		GALNT18	-1.25716	0.000718813
PABPC1L	0.770678	0.0295255		NRG1	-1.25202	1.42282e-07
TMEM260	0.77036	0.00371231		BBS4	-1.25147	7.85585e-08
SPECC1	0.770339	3.19789e-08		ALKBH2	-1.24201	1.22074e-05
ARHGEF39	0.769459	0.00145417		ARHGAP32	-1.23901	6.37655e-10
SIVA1	0.764332	1.11222e-13		HSD17B11	-1.23383	6.14123e-06
C1ORF74	0.762228	0.00617322		ZMIZ1	-1.23382	7.48811e-12
ZNF496	0.760754	0.00205206		U2AF1L4	-1.21151	0.00398377
ARNTL2	0.759665	1.27055e-08		POLR3B	-1.20402	0.000114202
TBC1D7	0.758271	0.00273004		GAREM	-1.19985	2.97713e-14
NFKBIZ	0.757755	2.10111e-06		FGGY	-1.19717	1.05166e-07
MLLT4	0.757616	9.32465e-08		HINT3	-1.19396	2.78198e-05
SCRN3	0.756501	0.00167831		CLU	-1.19308	2.64123e-20
KIFAP3	0.75529	5.66779e-05		ZNF436	-1.18872	0.0246217
FRMD6-AS2	0.755048	0.000172103		RNF169	-1.17767	0.0171016
GRAMD3	0.754831	0.000561729		LRIF1	-1.17759	1.73263e-13
KLF6	0.753934	1.51247e-09		DHCR7	-1.16717	2.49913e-08
SLC35B3	0.753818	0.00118721		HORMAD1	-1.15644	0.00214448
HBEGF	0.753757	2.76821e-07		LRTOMT	-1.14833	2.24237e-07
ZSCAN25	0.753624	0.0136613		ABCC5	-1.14448	3.29231e-15
C9ORF9	0.753062	0.0115507		GALNT7	-1.13898	3.1791e-16
SLC25A43	0.751432	0.00187732		TRAFD1	-1.13835	9.32465e-08
IKBIP	0.751059	0.000671623		STARD5	-1.13709	0.0156865
PTH2R	0.750319	0.0117394		HSF2BP	-1.13529	0.0435888
C12ORF43	0.750003	8.87276e-05		UNC119B	-1.13436	0.0356744
C9ORF156	0.748628	0.0033919		CDA	-1.13318	4.84283e-16
SOCS2	0.748523	6.72983e-05		ALDH1A3	-1.13308	5.82127e-15
TRADD	0.748263	0.0272733		MID1	-1.12802	6.28724e-06
TMEM222	0.746312	0.000473134		IDH1	-1.12257	1.52699e-22
GTF2F1	0.745372	3.74783e-09		BTBD11	-1.12155	4.87924e-05
GSAP	0.743761	0.012591		FADS1	-1.11795	5.72755e-22
NAT9	0.741184	0.00759152		SERPINE2	-1.11791	1.81703e-05
CYB5D2	0.740837	0.00206906		ARID5B	-1.09909	3.98013e-15
MPLKIP	0.739947	8.76466e-08		PGM2L1	-1.09679	0.00252423
ALG11	0.739483	3.22227e-05		MAL2	-1.09575	5.40906e-19
FAM83D	0.737539	0.00122917		LINC00491	-1.0877	0.0118382
KANSL1L	0.735915	0.00108254		GBAS	-1.08486	2.22587e-20
SGMS1	0.734858	0.000213268		PXN-AS1	-1.08244	0.0357982
POLR3F	0.734635	0.000274133		MEIS1	-1.078	0.00127557
ANKLE2	0.733071	2.31063e-06		TGIF1	-1.06416	3.04004e-27
KCNK1	0.733006	1.27501e-05		STOM	-1.06016	3.48181e-21
IRAK1BP1	0.730834	0.0202295		FAM83H-AS1	-1.05868	2.60929e-12
SLC16A2	0.729482	0.000596832		B4GALT4	-1.0576	5.0667e-05
ZNF302	0.728286	0.0212681		ECM1	-1.05508	0.00681537
KDM4A-AS1	0.72588	0.00652513		FAM168A	-1.05381	8.56944e-05
ZCCHC9	0.725657	4.45165e-06		TBCK	-1.05208	3.85353e-06
TOMM5	0.725363	6.65064e-16		CKB	-1.04425	7.80988e-09
WDR31	0.724918	0.0449531		EMC3	-1.04305	1.20424e-16
HMCES	0.723429	1.88203e-06		TMEM80	-1.03521	0.0198479
ZNF101	0.72241	0.00686715		FKRP	-1.03281	0.0493876
HACL1	0.722042	0.000609952		JPH1	-1.02023	0.0031559
NUF2	0.722028	2.63468e-05		TSPAN13	-1.01883	0.000345022
MIR3916	0.721049	0.0121181		RCOR1	-1.01516	1.78122e-07
DDX55	0.720612	0.000504627		NMRK1	-0.999758	0.000149074
NPIPA1	0.720566	0.030665		SCEL	-0.997944	1.11291e-06
SUV39H2	0.718547	0.000306206		RAB38	-0.99773	1.1985e-26
FIGNL1	0.718271	1.13309e-05		ARL15	-0.993426	0.00689531
IPO13	0.71795	0.0109882		KRT15	-0.993207	5.17493e-16
CHMP4B	0.716766	0.000722264		PPP2R3C	-0.99278	2.70173e-17
SIRT5	0.716354	0.000407485		C4ORF29	-0.992501	0.000518368
SOX9	0.714412	1.40581e-10		AASDH	-0.9889	1.85926e-06
GBA2	0.71402	0.030557		SENP8	-0.973192	0.0467549
SLC25A16	0.712502	0.00771098		CPT1A	-0.97145	1.67106e-20
OXSM	0.708972	0.00195777		AGA	-0.966338	9.55026e-17
TIMM17B	0.708752	8.55825e-06		ZFP90	-0.963079	2.07073e-05
CKMT2-AS1	0.706984	0.000366878		PROM2	-0.959515	1.84252e-13
CHAF1A	0.706803	9.37898e-06		TCP11L1	-0.94848	0.00851074
CLK4	0.70619	0.000685741		SLC44A5	-0.944858	0.00200368
CTBP1-AS2	0.705951	0.0263531		CYP2S1	-0.942205	0.0321797
MRPL55	0.704381	1.59492e-12		TTC5	-0.939548	0.000163545
ZNF124	0.702833	0.015831		CUTC	-0.937219	2.08862e-10
EXOSC3	0.701199	2.91622e-07		SH3BP2	-0.930964	0.0129797
BAIAP2L1	0.700754	0.000622849		DSC2	-0.928868	8.44309e-24
DTL	0.700001	5.83481e-05		RAB33B	-0.927912	6.26591e-14
WDR45B	0.697457	7.00148e-05		GRHL1	-0.924736	0.00703771
CD47	0.697343	3.88209e-25		PDSS2	-0.924438	0.000478186
KIAA1468	0.695921	1.83569e-05		PAAF1	-0.924214	3.89832e-21
ERMAP	0.695173	0.0312884		LAMB1	-0.919875	2.38398e-08
PARP9	0.693981	1.16283e-07		PGAP2	-0.916702	2.79456e-05
MTFR2	0.693785	0.000340473		KLHL2	-0.915106	0.000157155
UTP18	0.690645	5.09065e-06		E2F2	-0.913189	0.0130152
C16ORF52	0.690509	0.00298897		TSPAN1	-0.912614	4.57489e-12
ANKRD54	0.689647	0.00028565		ABHD4	-0.908413	0.0132104
SMIM13	0.688673	0.000523874		MPI	-0.890897	0.000304933
FUCA2	0.6885	4.61882e-07		C12ORF73	-0.885415	1.06522e-06
CDC37L1	0.688431	5.49433e-05		MOB1B	-0.876077	1.23123e-06
INO80B	0.687429	0.0495283		FAM219B	-0.873947	0.00650647
RAI14	0.687301	1.87816e-08		ASH2L	-0.865746	0.00874448
MANF	0.686389	0.000297628		C11ORF80	-0.865683	0.0428581
ZNF397	0.684383	0.000539854		NIPAL1	-0.864679	5.35261e-09
DHX57	0.682883	0.00174288		CFL2	-0.861514	1.89454e-20
DHX35	0.682739	0.00274016		NAPEPLD	-0.851194	0.000438075
NHP2	0.679147	4.48534e-19		ELOVL6	-0.850493	6.4518e-14
SLC30A4	0.674998	0.0050929		SIK1	-0.844397	2.69287e-06
KIAA0907	0.674895	4.19037e-05		MAPRE2	-0.833327	1.8035e-06
DDX58	0.674714	2.58043e-08		RBP1	-0.833259	1.69592e-11
MPC1	0.674483	2.87791e-06		RAB30	-0.831206	0.00135026
TMEM161B-AS1	0.674166	5.15519e-05		LPIN2	-0.830884	1.50166e-06
DIMT1	0.671147	1.97915e-06		MSMO1	-0.829006	1.47864e-23
FRG1B	0.670271	8.60836e-07		LTB4R	-0.827855	0.0140957
SAMD12	0.667794	4.0036e-06		PRKAB1	-0.825824	0.00206906
ASXL1	0.665991	2.04752e-05		MPZL2	-0.817106	1.3337e-10
GCFC2	0.665638	0.000185471		DDB2	-0.816939	4.05153e-07
WIBG	0.664023	0.000177989		HSPA4L	-0.811201	6.02107e-17
CD82	0.661296	0.000230862		AARS	-0.810274	2.2707e-11
DLGAP5	0.659673	0.00231064		MRPL49	-0.806551	7.32788e-17
CTDSPL	0.656247	0.0102538		RXRA	-0.801338	9.15126e-05
EFCAB7	0.65622	0.00355114		KRT5	-0.792906	5.9236e-24
SP2	0.655715	0.0122128		HMGCS1	-0.7896	1.70047e-18
SNX17	0.655039	2.33897e-05		CDKL1	-0.78922	0.0108294
AACS	0.653386	0.0223764		SLC39A11	-0.783484	8.47017e-21
XRCC4	0.652405	1.58291e-05		FXYD3	-0.778458	9.62033e-25
ZNF789	0.651178	0.00475071		COPS4	-0.766142	9.68147e-14
DESI1	0.6466	0.000256674		FAM69A	-0.765672	0.00143982
PLAUR	0.643184	1.40581e-10		S100A14	-0.763677	5.54603e-26
FAM83A	0.643184	7.62791e-08		VIPAS39	-0.762224	0.0031995
HSF2	0.639397	0.00429448		KDELR3	-0.760721	1.55196e-07
ZNF576	0.638421	0.0400606		PDGFA	-0.758394	1.54464e-17
SNIP1	0.63738	0.0153244		PAPSS1	-0.750984	2.82883e-05
KIF2C	0.637057	0.00263747		KDM1A	-0.750532	2.40566e-09
SMAGP	0.635802	0.00413306		WRB	-0.750493	9.38552e-08
MCUR1	0.635188	0.00484556		CAMK2D	-0.746428	6.32939e-22
KIAA0753	0.634607	0.000539854		CLCN3	-0.743576	3.42168e-12
ST7-OT4	0.632718	0.0282497		ME1	-0.743227	1.89076e-08
WDR19	0.631508	0.0148962		RPS6KA5	-0.741474	0.0165937
EIF3J-AS1	0.630861	0.0155002		TMEM154	-0.740079	2.20705e-13
TMX4	0.630441	0.0095645		RNF168	-0.73742	1.12058e-19
BTN2A1	0.62948	0.00497261		NADSYN1	-0.73482	6.85695e-08
MIR4458HG	0.629413	1.54905e-05		DSC3	-0.727779	2.44514e-23
ICT1	0.625211	2.63543e-07		RBM4B	-0.725064	2.12378e-07
CREBRF	0.623886	0.0194217		FAM118A	-0.722388	0.0253435
ANO10	0.623013	0.0131595		GM2A	-0.720501	2.1602e-12
BCAR3	0.622884	1.32355e-06		TTC9C	-0.711523	5.7641e-07
TUBGCP2	0.622597	0.0050929		ENDOD1	-0.710949	0.0500001
MED31	0.620479	4.27879e-05		MOK	-0.710601	0.000692358
C2ORF42	0.619661	0.0423224		NRDE2	-0.710331	0.0139879
ANKRD49	0.619443	0.00271807		FBXO21	-0.709014	7.86316e-09
RHEB	0.61879	3.02854e-07		EXOC6B	-0.708567	8.08399e-11
ZBTB1	0.618584	0.0132465		MTSS1	-0.706044	0.000158792
RRM2	0.618328	2.5574e-07		PTHLH	-0.703606	2.19298e-07
NPHP3	0.618325	0.0142508		PAQR7	-0.69395	7.32592e-16
IFIT2	0.61804	0.010179		C9ORF64	-0.692268	0.00161981
GAS2L3	0.617601	0.030557		SCARNA22	-0.69181	0.0419143
MORN2	0.617074	0.000955444		CMBL	-0.690401	4.22445e-06
GNA12	0.612742	0.000185471		ZBTB14	-0.690117	0.00911241
CDC20	0.612731	8.47872e-05		KLHL13	-0.689462	0.0388269
SMIM15	0.612345	2.13744e-07		ANKMY2	-0.688164	0.0115507
FBXO5	0.61223	0.00100133		INPP5F	-0.685397	0.0117394
LINC00909	0.609905	0.00281134		RDH10	-0.683085	2.95419e-18
PCNXL4	0.609429	0.0119308		MANBA	-0.682575	0.0286842
SLC35D2	0.607738	0.0191248		UNG	-0.677254	0.000100899
HSPA14	0.607136	0.000733285		MYLK	-0.676127	0.00795993
GINS3	0.60613	0.0027887		FBXW4	-0.672751	0.0452346
KBTBD2	0.605417	0.000584908		PCID2	-0.67115	3.56249e-07
TNFRSF10A	0.604666	0.00118171		TBCE	-0.67107	1.51007e-07
ARL5B	0.603966	0.012356		TRIB1	-0.670905	0.0135641
GFOD2	0.601181	0.00917997		CRADD	-0.667657	0.0255136
SLC11A2	0.600265	0.000440238		CASP10	-0.66615	0.00686715
SRBD1	0.599107	0.000135703		VWA9	-0.658295	1.88203e-06
EFNA1	0.597898	1.92896e-05		LRRC8D	-0.655729	0.0298561
SYS1	0.597213	0.000297628		NT5DC3	-0.653964	4.206e-07
WDSUB1	0.596932	0.0230761		FAM83F	-0.652066	0.00222038
TEX264	0.596335	0.0108294		SOWAHC	-0.651792	4.5192e-07
PPM1K	0.596291	0.0253435		C11ORF54	-0.647525	0.000824035
HERC5	0.595551	0.0292581		GOLIM4	-0.647182	6.6433e-19
FAM98B	0.594954	0.00765337		UGDH	-0.643052	2.64123e-20
CENPM	0.594216	0.00129243		MORN4	-0.641449	0.00447336
POLR3C	0.592654	0.000678647		FBXL5	-0.637002	8.40059e-06
ARMC9	0.58887	0.0278785		MPZL3	-0.635858	6.44926e-05
TPX2	0.587885	7.51268e-07		WNT3	-0.634488	8.13473e-07
KIAA1279	0.587596	0.000365059		AGO1	-0.631037	6.1009e-13
NME7	0.586728	3.82759e-05		ATL3	-0.63008	2.05749e-23
SLC35E3	0.585463	0.00355114		SLC48A1	-0.629292	1.35426e-21
ZNF92	0.583973	0.0223184		WDYHV1	-0.626465	3.90257e-07
MLF2	0.583019	1.52325e-11		DNAJA4	-0.622361	0.0141962
RNASEH2B	0.581648	0.000504627		AVPI1	-0.62119	0.0345772
PEA15	0.581173	0.000216941		KIAA0430	-0.621101	0.0361359
KATNBL1	0.580246	4.67758e-05		PRMT3	-0.614597	5.22332e-09
FBXO11	0.579971	0.00247826		CCDC90B	-0.61298	9.63857e-20
BUB1	0.577874	1.62108e-05		TNS4	-0.611508	0.0282497
GMNN	0.576289	2.88445e-11		CROT	-0.610101	7.24505e-06
TSC22D1	0.575871	3.44618e-07		NRIP3	-0.606266	1.35575e-11
PCGF6	0.575721	0.0144869		SUCLG2	-0.604414	0.0120711
HJURP	0.574563	0.00392397		GLB1	-0.604132	0.00112372
SQRDL	0.57339	1.66015e-05		CAT	-0.603948	0.000415963
C2ORF76	0.572229	0.0366933		SPCS3	-0.601067	1.17747e-20
ASUN	0.572084	2.16174e-07		POLR3GL	-0.598479	0.00371231
LMNA	0.572054	4.55854e-09		NOA1	-0.594094	0.0183454
SEC11C	0.571192	3.56033e-09		PSPH	-0.592386	4.32203e-24
RHNO1	0.567431	0.00561379		CTSV	-0.590413	6.88909e-18
HLA-B	0.567056	3.50661e-17		CYB561A3	-0.588371	4.17177e-05
RASA2	0.565841	0.000950956		LTA4H	-0.587266	2.85729e-17
C2ORF49	0.564985	1.97514e-05		RNF139	-0.575164	0.0179188
TRMT10C	0.563901	2.61969e-08		DPF2	-0.573748	2.09656e-08
MROH1	0.563434	5.7641e-07		TRIM16L	-0.573477	2.86261e-18
ATP6AP2	0.561696	1.29319e-06		TPD52L1	-0.573212	5.27336e-16
MTG2	0.561566	0.00420134		SCD5	-0.56675	0.003523
CDCA7	0.558378	0.00303044		FBXO36	-0.562905	0.0360111
FOCAD	0.557326	0.000590607		ASCC1	-0.562754	6.26253e-05
TMEM99	0.55722	0.00286303		ZFP36L2	-0.561983	9.66144e-09
ANKRD18B	0.555651	0.00185075		SEMA3A	-0.560696	1.74275e-11
ELK3	0.555135	2.04752e-05		SNAPC5	-0.559578	7.55091e-13
WDR27	0.554122	0.0425689		FEM1B	-0.559442	1.31351e-05
LRR1	0.554006	0.00146085		DTD2	-0.557347	0.0102538
L3HYPDH	0.552909	0.0120242		ANAPC7	-0.556919	5.43141e-10
POLR2M	0.552281	0.0329129		METAP1	-0.556635	2.21508e-17
IMP4	0.551789	4.27879e-05		C1ORF123	-0.555791	5.83481e-05
NELFA	0.551046	0.0493876		BLVRB	-0.555333	2.9836e-06
TRIM14	0.55035	0.00767978		TMEM126B	-0.552917	4.24665e-21
RBL1	0.549627	3.31959e-05		TRNT1	-0.552406	0.000300376
C18ORF21	0.547295	0.0128519		LRRC28	-0.552348	0.0207813
ZW10	0.546224	0.00917997		ZNF721	-0.54998	0.0473844
NLK	0.544714	0.00903446		DCBLD1	-0.545497	0.021583
DUS1L	0.544589	0.0272733		DECR1	-0.54046	2.17221e-11
DAZAP1	0.544577	7.52978e-06		PRSS23	-0.540456	5.87351e-07
YIPF1	0.544444	0.0241177		LINC00963	-0.539902	0.00176674
KLF4	0.543963	0.0296303		KRT6A	-0.538197	3.01589e-21
EXO1	0.541965	0.0128022		RABGAP1L	-0.532764	6.25779e-06
NINJ1	0.540112	0.00774229		NCDN	-0.532323	0.0384673
KANSL3	0.539241	0.00413306		RAB6A	-0.528181	9.99741e-16
THBS1	0.538589	4.74548e-09		TMEM41B	-0.527743	7.18366e-20
RBM14	0.537698	0.030557		BAG2	-0.525311	3.73515e-07
CDH2	0.536461	1.56676e-05		C6ORF203	-0.524542	0.000143616
RFK	0.536074	0.00819802		STON2	-0.523458	5.92701e-11
ZNF700	0.535959	0.0200696		GUSB	-0.522337	0.0352702
ZNF148	0.534816	0.000729784		DCXR	-0.52165	0.0151504
FBXO4	0.534509	0.0319707		SEMA3C	-0.521192	2.02121e-07
COQ3	0.534048	0.037905		COL4A6	-0.517252	0.00614778
CDK8	0.529376	0.0315724		SQLE	-0.517046	0.000123825
SPATA33	0.529304	0.0266521		SRP54	-0.514182	3.88652e-20
NUDT2	0.527421	0.00318562		PSEN1	-0.512466	0.00149116
CENPL	0.527347	0.0338624		OSBP	-0.510893	1.65046e-08
PPM1G	0.526766	5.83681e-07		PLRG1	-0.509649	8.92358e-11
RABL2B	0.526176	0.0109515		ZNF827	-0.509286	0.00488021
HLA-A	0.521765	2.99693e-13		CCNB1IP1	-0.508281	6.46209e-07
SCAMP3	0.521397	0.000132208		METTL1	-0.505145	0.0180633
CTNNAL1	0.517544	3.87792e-07		OSGEP	-0.504551	0.0135641
STK38	0.512899	0.00206906		ZNF330	-0.501469	0.00126476
SBDS	0.51272	3.92911e-09		PRKRIR	-0.500709	0.0031559
TRMT13	0.51148	0.00941907		SNX6	-0.500155	3.80229e-24
METTL13	0.511341	0.00691502		METTL3	-0.499913	0.00296702
SNX29	0.511124	0.0313828		OXA1L	-0.49864	9.43112e-09
USP28	0.511113	0.0127528		ANKRD13D	-0.497214	0.0420363
SLC35A5	0.510692	0.0260841		RDH11	-0.494027	6.64321e-14
PEX11B	0.510229	0.0232448		PAK1	-0.485697	2.47568e-05
CLK1	0.509255	0.00024006		BCL2L13	-0.483994	1.62292e-09
METTL9	0.509126	0.00124155		CBR1	-0.483152	4.24087e-05
YIPF3	0.509029	0.000105749		SC5D	-0.482819	0.00559047
ZIC2	0.505244	0.00304161		SLAIN2	-0.4812	0.0136613
ZNF544	0.50393	0.00795993		PGD	-0.479535	7.32793e-07
RPL36A	0.503641	0.00498391		TP53TG1	-0.479337	2.31063e-06
NOP2	0.503256	0.00171809		LIAS	-0.477795	0.00037986
LAMB3	0.502044	2.92338e-14		KLF10	-0.477024	9.65344e-05
ATPAF1	0.501982	0.0307109		NME6	-0.476528	0.000561729
LAMC2	0.499493	7.12834e-11		HDGFRP3	-0.475283	6.71426e-06
SGOL1	0.497234	0.0236105		COQ5	-0.475191	3.47241e-06
PARD6B	0.495167	5.19821e-13		PCYOX1	-0.47403	5.43601e-08
KEAP1	0.49262	0.0486887		RWDD4	-0.473896	0.00899842
PLEK2	0.491497	0.00369885		BPGM	-0.471527	0.0028361
MAEA	0.490845	0.00570437		CRYZL1	-0.470124	0.00122917
XDH	0.490159	0.00982251		NUDT9	-0.468903	6.11067e-05
VTRNA1-3	0.489373	0.000355195		CTSC	-0.467846	5.94666e-15
CC2D1B	0.489035	0.0250196		TMEM159	-0.465832	7.97091e-15
PTRH2	0.488647	0.000504627		FAM83B	-0.461856	0.00287362
SNRPB	0.486338	1.55988e-16		PGM2	-0.461728	9.60183e-08
CTDSP1	0.486224	0.04463		TMEM138	-0.460038	1.14843e-09
FAM189B	0.484808	0.0141419		DDIT3	-0.457478	0.010411
IFT74	0.484204	0.000132208		LIPA	-0.457474	2.46164e-08
DPH2	0.483983	0.0402955		MLH3	-0.455655	0.0143055
ACSF3	0.483081	0.0293169		POT1	-0.455176	0.00111329
CCDC171	0.482129	0.0312884		RTN3	-0.455085	2.99693e-13
CLTA	0.481584	5.30594e-06		FST	-0.455028	0.0096294
INTS3	0.480973	0.000141999		AKR1B1	-0.453192	6.98618e-19
QDPR	0.48089	0.0262722		ALDH6A1	-0.451325	0.00162721
CNOT11	0.480575	0.00554409		MTHFD1	-0.446677	8.0378e-08
BCL7B	0.479918	0.0206397		FAM45A	-0.446187	7.17435e-05
DOCK9	0.478693	0.010411		TRIB3	-0.443729	0.0244569
TSEN2	0.47853	0.0223764		AAAS	-0.440763	0.0404332
C9ORF72	0.478128	0.0217535		ALG8	-0.440659	4.44735e-16
RPP40	0.474128	0.0440537		BORA	-0.439389	0.00949436
EDEM2	0.473871	0.038694		PTGR1	-0.437015	8.45895e-16
COX17	0.473402	1.34852e-09		CNOT1	-0.434609	4.80472e-11
CACNB2	0.471568	0.0401779		MSI2	-0.425554	0.00103305
NOP14-AS1	0.469887	0.0315724		FAM217B	-0.424476	0.00214448
SNHG9	0.469055	0.0340992		UFSP2	-0.423709	0.0110812
PITPNA	0.468792	0.0020127		CRKL	-0.422896	9.24764e-07
MCTP1	0.466929	0.0237953		SIPA1L1	-0.422686	0.00460338
ALKBH3	0.466929	0.00801966		FTSJ3	-0.42113	6.28724e-06
MAST4	0.466736	0.00563007		KIAA0196	-0.419538	0.00488021
LSM10	0.466636	0.000377979		ANAPC10	-0.414195	0.00752552
SUCO	0.464364	0.000355195		GOLGA5	-0.410872	0.0460004
IL1A	0.463621	4.42528e-06		SPIDR	-0.41025	4.87924e-05
TRAPPC12	0.46358	0.0425689		SLC1A5	-0.409758	5.69854e-05
ETV3	0.462343	0.0238818		RELA	-0.408683	0.0309439
ZNHIT1	0.462238	0.000297628		GSKIP	-0.408345	4.99514e-06
SUPT20H	0.460921	0.000449726		MTFMT	-0.407556	0.00101154
SMIM8	0.459406	0.0396716		HTATIP2	-0.405625	8.05602e-09
TRAPPC13	0.45895	0.00505359		EFCAB11	-0.401428	0.0011334
FASTKD3	0.458845	0.0397879		FAM134C	-0.398431	0.000300376
SLC38A9	0.45763	0.00475841		OMA1	-0.397085	0.00270802
GNS	0.457103	0.00684334		MTHFD2	-0.395532	9.0796e-13
KIRREL	0.45683	0.00574836		DGKA	-0.394908	0.0252787
NSUN2	0.456108	3.85353e-06		NARS2	-0.394438	0.00691502
LRRC58	0.454713	9.15126e-05		HERPUD1	-0.39344	0.00296702
MICU2	0.453988	0.0166565		MRFAP1L1	-0.388603	0.000880507
GABPB1	0.452676	0.0033604		TACSTD2	-0.387989	1.40395e-13
ATP6V0B	0.45233	4.57489e-12		IDI1	-0.38754	0.00311496
NELFCD	0.45192	2.20066e-06		SPTSSA	-0.387504	0.0044327
PIGW	0.451219	0.038694		PAXBP1	-0.385221	0.000189493
ISCA1	0.451195	0.00563007		DGKH	-0.383978	3.12048e-07
TMEM223	0.450525	0.00423726		SLC3A2	-0.383849	2.78592e-07
RBBP7	0.449082	1.54905e-05		SLC39A9	-0.383777	1.02171e-16
TIPARP	0.447717	4.27879e-05		PIAS1	-0.382222	7.73653e-05
SERPINB1	0.447037	0.00269802		STIP1	-0.379613	4.42638e-15
CDK5	0.446123	0.0215154		MESDC1	-0.37903	0.00366717
ATP6V1B2	0.44555	0.0360111		PRCP	-0.378891	0.000969773
NDUFB10	0.445029	3.19789e-08		SCOC	-0.378196	2.93604e-08
SERPINE1	0.444004	0.00152093		PSTPIP2	-0.378194	2.12948e-06
SBDSP1	0.442858	0.0246217		MARS	-0.378045	2.60545e-05
RAD18	0.442253	0.00661017		C16ORF72	-0.37792	4.42613e-05
NELFE	0.440589	0.00208916		KIAA1033	-0.377606	7.19849e-09
EZH1	0.440378	0.0133491		TUBE1	-0.375595	0.0437363
NABP2	0.440332	0.00896788		SRPK2	-0.374256	2.69287e-06
TMEM261	0.439188	7.28755e-06		PPAT	-0.367878	1.08464e-05
GYS1	0.438158	0.0383355		SMIM11	-0.366892	0.0131595
VPS33A	0.437073	0.0329129		ELOVL5	-0.366406	1.72229e-10
TLDC1	0.43405	0.000207337		PDP1	-0.365284	6.48157e-10
CEBPB	0.434031	0.01346		TFRC	-0.363568	4.27187e-13
UQCC1	0.432211	0.00126476		SIN3A	-0.363564	0.000155816
BNIP3L	0.431996	1.26685e-07		PDLIM1	-0.361332	1.20068e-12
NDUFAF7	0.431267	0.0196179		DLG1	-0.360801	7.25244e-12
DHRS7	0.429805	4.19037e-05		ADI1	-0.359176	0.0012608
POLG2	0.426488	0.0155002		TMX2	-0.357164	2.91659e-08
THUMPD2	0.424289	0.0105642		ATP5O	-0.356566	1.32178e-16
CMC1	0.422522	0.00786393		CENPC	-0.353693	0.00205206
ACAA2	0.420895	0.0373315		HADH	-0.353347	0.0161861
PCSK7	0.420175	0.0153828		TRIM59	-0.350978	1.30969e-11
UGGT2	0.413355	0.0419143		MICU1	-0.349998	0.000157155
ELP6	0.412504	0.0496694		AZIN1	-0.348681	4.07631e-14
CCNL2	0.409742	0.00522591		CEP70	-0.348571	0.0239687
COL4A3BP	0.408866	0.00334813		MRPL48	-0.348112	1.44329e-10
PLOD1	0.408559	0.00141908		HSD17B4	-0.345998	0.00119274
CPSF3L	0.407706	0.0350437		ZBTB8OS	-0.342906	6.88358e-13
LGALS3BP	0.406987	5.90447e-15		CSRP2	-0.342524	4.82643e-08
KIAA1551	0.398432	0.0421791		TMEM184C	-0.341641	0.0244569
POGLUT1	0.398392	0.0052732		XBP1	-0.340739	0.00716239
ALG5	0.397255	0.000293428		TSPAN6	-0.340612	0.00276433
YEATS4	0.393034	0.00851074		GAN	-0.340321	1.32933e-12
YIPF4	0.392004	0.0102538		GOT1	-0.339299	7.24505e-06
CLUAP1	0.391558	0.012591		DDX60	-0.337376	0.00416296
CHTOP	0.389144	0.00536211		AJUBA	-0.336914	0.000650443
KRTCAP2	0.389109	0.0393818		CDC23	-0.336333	0.000164394
ARRDC3	0.387557	0.000355195		CPNE8	-0.335209	2.99308e-10
TFG	0.384978	3.78984e-06		AHNAK	-0.331913	9.23409e-14
ST7	0.384828	0.0480442		TMBIM1	-0.330063	0.000370853
CDKN2AIPNL	0.38406	0.000282789		PSMA6	-0.329936	3.84748e-17
C19ORF43	0.380664	0.000803425		SHOC2	-0.325777	0.0230761
POLE4	0.377574	6.3117e-05		IFT81	-0.324172	0.00738318
MRPL14	0.376433	2.37999e-11		CLPX	-0.322846	0.00433113
CCNF	0.370972	0.0266521		RAB11A	-0.32206	6.22142e-14
PFN1	0.368486	8.18082e-11		IARS	-0.321799	7.2618e-13
STRIP2	0.368423	0.000509167		FDFT1	-0.320406	6.81052e-09
APOBEC3B	0.365941	0.00355114		GATAD1	-0.319549	0.00882015
GNG5	0.365464	3.08306e-11		BAZ1A	-0.318599	1.80219e-12
DPCD	0.365385	0.0280635		GPRC5A	-0.318212	1.80707e-07
ACTR10	0.364327	0.0307109		TMEM14A	-0.318015	3.59538e-14
MAP1LC3B	0.360361	0.00225344		NCOA7	-0.317795	0.00106746
KMT2A	0.35814	0.00214448		GARS	-0.31774	3.6594e-07
TRNAU1AP	0.356568	0.027371		RPS27L	-0.315437	1.76806e-10
GLO1	0.355423	1.84534e-11		RBM6	-0.315172	0.00253541
ZNF33A	0.354872	0.0495283		PTDSS1	-0.31163	0.00413306
DNAJC25	0.354354	0.0171661		EIF4G3	-0.310647	1.12659e-05
TEX10	0.351505	0.00312855		ENOPH1	-0.306689	0.0470463
COX10	0.350934	0.0461327		PHKB	-0.306	3.80784e-06
GSN	0.348215	0.0483885		THAP9-AS1	-0.304544	0.000155816
ATOX1	0.344783	2.4672e-12		GSTK1	-0.302138	1.72556e-09
AP5S1	0.344755	0.0175862		NADK2	-0.302092	8.38246e-09
RBBP9	0.343874	0.0200696		AKR1A1	-0.298421	2.10111e-06
LRRC42	0.339172	0.0496694		DPAGT1	-0.296724	0.037075
COA5	0.334624	0.0138964		ZC2HC1A	-0.293993	0.0046621
MPC2	0.334087	0.00027691		SEC31A	-0.293669	1.13258e-13
LINC00467	0.325111	0.00970622		PSMD13	-0.292352	9.72714e-09
FTH1	0.322439	0.000149074		HRSP12	-0.288729	2.8781e-08
FUT8	0.318255	0.00189568		PRPS2	-0.288359	9.19057e-07
ALDH1B1	0.314339	0.00823114		ACTL6A	-0.286126	3.51758e-07
EMG1	0.31334	5.29711e-05		CUEDC2	-0.285495	0.018277
SIGMAR1	0.312474	0.0392473		ZCCHC10	-0.284772	2.89728e-08
PDIA3	0.312271	2.07576e-06		PCBD2	-0.282622	0.0352702
LIMK2	0.311729	0.032067		C15ORF40	-0.282326	4.86659e-06
CYB5D1	0.309355	0.033627		PCYT1A	-0.280517	0.000271382
FGD5-AS1	0.307815	0.00925905		MBNL2	-0.27991	5.93379e-10
PRR3	0.299978	0.0458463		WARS	-0.279379	0.000100367
FANCL	0.296285	0.00342367		PPP1R14C	-0.27705	1.27432e-10
MOB4	0.294616	0.00577229		USP3	-0.27471	0.0219253
SNHG3	0.294518	0.00264727		ERAL1	-0.274199	4.27879e-05
UGP2	0.29401	0.00195777		EXOSC9	-0.271418	4.57513e-06
WWTR1	0.293562	0.00141908		PER2	-0.268782	0.0461327
CSTF2	0.29246	0.0207159		LINC00669	-0.267067	0.000383967
ZNF106	0.291179	0.00195777		GART	-0.266964	3.5496e-05
FAM162A	0.282045	1.03859e-08		PNPO	-0.265212	1.18294e-10
DCAF6	0.28193	0.0350437		TTC17	-0.264527	4.04648e-05
GABARAPL2	0.280774	2.07073e-05		SHMT2	-0.260433	0.0182088
PSMD6	0.279712	0.00192285		ELP4	-0.260407	0.0425689
NT5C3A	0.279	1.00871e-05		TBC1D31	-0.258537	0.0207813
ROCK2	0.275891	0.0343375		NDUFA4	-0.257568	5.86267e-15
TEX30	0.274206	0.0211901		DNAJB4	-0.252742	0.00652513
PON2	0.271668	0.0478842		ZDHHC13	-0.251953	0.0051325
CMSS1	0.270415	0.0350437		NFE2L2	-0.251202	1.76398e-08
SLC25A44	0.268207	0.0256057		AMZ2	-0.250525	4.33031e-05
TOR1AIP1	0.267772	0.0486887		LAMTOR3	-0.249116	0.0114673
CTPS1	0.258697	0.0105642		ZNF252P	-0.248388	4.37797e-05
NMRAL1	0.255581	0.00776426		MED6	-0.248213	0.000420092
CHCHD1	0.251537	0.0432953		ALG13	-0.247954	0.00603936
RNF144B	0.249984	0.0251877		CLNS1A	-0.247446	1.91525e-11
GTF2E1	0.249903	0.0133491		CCDC53	-0.247325	3.33344e-06
SLC25A39	0.24148	0.00421926		CDC42BPA	-0.246955	0.0155592
ARGLU1	0.240754	3.16586e-05		PPP2R5C	-0.245909	7.25244e-12
ADIPOR1	0.238633	0.00139964		SLC30A9	-0.243792	0.000763055
PMAIP1	0.238202	0.00238863		UQCC2	-0.242965	3.92062e-08
RIF1	0.234408	0.0402955		SNHG1	-0.241569	5.61338e-07
TFAP2C	0.232257	0.000348479		MRPL47	-0.240498	2.51259e-11
CST3	0.22813	0.0470463		NDUFB1	-0.239087	3.24563e-11
PLSCR1	0.226129	0.000411874		TKT	-0.238889	0.00652513
TMEM167A	0.22153	0.0125008		FRMD8	-0.238057	2.30872e-08
WDR3	0.213411	0.00296702		CINP	-0.236684	0.00917997
BRMS1	0.211706	0.0167734		ASAH1	-0.234521	0.037075
TIMMDC1	0.203933	0.000303407		EXOSC7	-0.23338	0.0160817
DDAH1	0.200474	0.026004		LINC00969	-0.232402	0.00394984
HDLBP	0.195722	0.00010888		LTV1	-0.230994	0.00250202
TBRG4	0.195682	0.0122604		TIPIN	-0.229541	0.00127557
CBX1	0.188546	0.0103412		SNHG17	-0.229517	9.15126e-05
FAM210A	0.186314	0.0229085		TIMP1	-0.229084	0.00298897
KIAA0020	0.184331	0.0464429		SLC25A3	-0.227358	0.000306206
CDK7	0.179775	0.0420363		DHDDS	-0.226392	0.010654
CMPK1	0.176175	0.000582541		GTF2H3	-0.224752	0.000126019
LRRFIP1	0.169966	0.0338624		EIF3L	-0.222395	2.32944e-07
AP3S1	0.165142	0.0299313		MRPL39	-0.218072	0.010179
ARPC5L	0.14089	0.0431491		EIF1AD	-0.216164	7.7826e-07
CTSB	0.103324	0.0281637		FOS	-0.214533	0.0019947
				FBXO3	-0.213615	0.0299313
				FAM46A	-0.210876	0.00155836
				LAP3	-0.210286	0.0128797
				INPP4B	-0.210101	0.000168282
				THOC2	-0.209655	3.22602e-07
				UIMC1	-0.208723	0.0200062
				MED28	-0.207663	0.000248127
				TAF1D	-0.204774	0.000567215
				HADHA	-0.203377	1.16983e-06
				RFC5	-0.203265	0.0372031
				CD58	-0.201624	0.00394984
				SLTM	-0.199133	0.000544699
				TAF12	-0.197195	0.000590607
				HMGB2	-0.19683	0.000198137
				EMC1	-0.195205	0.0115507
				UQCRC2	-0.194688	7.49087e-09
				KRT10	-0.191601	0.0104935
				DHX15	-0.189959	6.88956e-06
				DAPP1	-0.187773	0.000933917
				NFKBIA	-0.186541	0.000129475
				GJB5	-0.184512	0.0223764
				PIGF	-0.180946	0.0307109
				SLC20A1	-0.180037	0.00725946
				FEN1	-0.175936	0.00952653
				RABGGTB	-0.174715	0.0462876
				RRAS2	-0.169847	0.0340992
				MT1X	-0.16935	0.00254663
				ADAM9	-0.169041	0.00331924
				LIN7C	-0.168198	5.51289e-14
				COPS5	-0.164915	0.000803425
				IST1	-0.164632	0.00416296
				FMR1	-0.161254	0.0414691
				FAM96A	-0.161252	4.29272e-07
				ORC3	-0.161215	7.24505e-06
				RARS2	-0.157988	0.00885554
				KIAA0101	-0.157646	1.18948e-07
				ARL6IP1	-0.154986	0.00333366
				B4GALT5	-0.15215	0.0325527
				SMIM14	-0.151889	0.0108294
				FAM171B	-0.151484	0.010179
				STAT2	-0.150175	0.00108254
				CSTB	-0.149977	8.56944e-05
				GPATCH2L	-0.149073	0.000288539
				EHD2	-0.148501	0.00475841
				VPS41	-0.145573	0.0350437
				THAP5	-0.144799	2.57378e-05
				DST	-0.144567	0.000107638
				RMDN1	-0.144496	0.0194217
				RPA2	-0.142904	0.000170182
				DDX42	-0.141528	0.0136613
				C1ORF131	-0.141211	0.0315724
				GPATCH4	-0.13964	0.00574836
				STYXL1	-0.136985	0.0214365
				ITGB8	-0.136283	0.0352702
				MRFAP1	-0.128461	0.0350437
				ZCRB1	-0.125719	0.000156626
				DPYSL2	-0.121687	0.0280635
				COA1	-0.120645	3.80784e-06
				MCM3	-0.118551	0.00982251
				ANXA2P2	-0.117478	0.0307109
				OAT	-0.116216	0.0251877
				NUDT19	-0.114889	0.010411
				ANP32A	-0.113979	0.010031
				TMEM256	-0.111391	0.0498345
				PITHD1	-0.110122	0.0179188
				BTF3L4	-0.106243	0.0191248
				HSD17B12	-0.105698	0.0241177
				TM4SF1	-0.103494	0.00635805
