# Supplementary material for: Deep transfer learning of cancer drug responses by integrating bulk and single-cell RNA-seq data
Source: Nat Commun. 2022 Oct 30;13:6494. doi: 10.1038/s41467-022-34277-7 (PMC9618578; doi:10.1038/s41467-022-34277-7)
Supplement: Supplementary file 5 — Supplementary Data 2 [file 41467_2022_34277_MOESM5_ESM.xlsx]

## Sheet: chart_CE5F2BF14BDA1655071782980
Category	Term	Count	%	PValue	Genes	Benjamini
GOTERM_BP_DIRECT	GO:0051607~defense response to virus	26	3.20197	6.68547e-07	IFITM1, SAMHD1, IFIT3, IFIT2, IFIH1, HERC5, EXOSC5, PMAIP1, GBP1, BNIP3L, DDX58, BNIP3, MX1, PARP9, PML, ISG20, AGBL5, NT5C3A, PLSCR1, OAS2, PDE12, POLR3C, IRF1, POLR3F, F2RL1, APOBEC3B	0.00196419
GOTERM_BP_DIRECT	GO:0051301~cell division	35	4.31034	2.06053e-06	ANKLE2, CDCA3, CCNF, CDCA7, CLTA, BUB1B, AURKB, CDC20, PARD6B, MAEA, NUF2, CHMP1A, NEK2, NEK3, FBXO5, FAM83D, TXNL4A, MISP, BUB1, NEK6, NSUN2, LIG4, CDC25C, KNSTRN, SIRT2, NDC80, KLHL42, TPX2, CDK7, KIF18B, CDK5, CENPJ, ZW10, MPLKIP, KIF2C	0.00302692
GOTERM_BP_DIRECT	GO:0006281~DNA repair	26	3.20197	3.96424e-05	INO80B, RIF1, ZBTB1, IGHMBP2, SAMHD1, ALKBH3, SLX4, CHAF1A, EXO1, ALKBH1, RAD54L, DMAP1, POLE, POLH, MUTYH, FANCL, INTS3, USP28, FANCG, CDK7, RAD51, EID3, POLG2, MSH3, NABP2, RAD18	0.0388231
GOTERM_BP_DIRECT	GO:0065003~macromolecular complex assembly	17	2.0936	0.000142621	KMT2A, TUBGCP2, WDR19, GMNN, PDE4DIP, TRAF2, SPG7, PEX14, PML, PARD6B, ZW10, LPXN, SOX9, KIFAP3, ZNF148, TP53, ATPAF1	0.104755
GOTERM_BP_DIRECT	GO:0006915~apoptotic process	40	4.92611	0.000273628	NOTCH2, KMT2A, BCL2A1, SGMS1, TRADD, CDCA7, TNFAIP3, BUB1B, NUDT2, DEDD2, ING4, NUAK2, RFK, PEA15, BCL7B, PMAIP1, BUB1, PLK3, GSN, TNFRSF12A, SIVA1, BIK, BNIP3, NEK6, MX1, RMDN3, TRAF2, TNFRSF10A, GLRX2, PML, RNF144B, IL1A, TPX2, RRAGA, PLSCR1, BRMS1, PTRH2, IRF1, XAF1, TP53	0.160784
GOTERM_BP_DIRECT	GO:0006260~DNA replication	14	1.72414	0.000464675	RRM2, GINS3, IGHMBP2, LIG4, SAMHD1, ING4, SLX4, CHAF1A, POLG2, ORC1, RBBP7, POLE, DTL, POLH	0.19803
GOTERM_BP_DIRECT	GO:0090200~positive regulation of release of cytochrome c from mitochondria	7	0.862069	0.000471822	FAM162A, BIK, BNIP3, PLAUR, PPIF, PMAIP1, TP53	0.19803
GOTERM_BP_DIRECT	GO:0051310~metaphase plate congression	5	0.615764	0.00101812	TRAPPC12, KIF2C, FAM83D, CENPQ, NDC80	0.373903
GOTERM_BP_DIRECT	GO:0006355~regulation of transcription, DNA-templated	55	6.7734	0.00168771	ZNF496, PHF1, KEAP1, YEATS4, ZNF44, ING4, ZNF689, LRRFIP1, ZNF124, NELFE, TGIF2, TLE1, RFX3, GLRX2, SUPT3H, ZNF75A, MLF2, GCFC2, ZNF718, ZNF92, MSL3P1, ZNF514, UBE2V1, ZSCAN25, ZNF675, TP53, NOTCH2, CEBPB, ZNF274, CDCA7, NLK, ARNTL2, NFIL3, ZNF627, ZNF746, ZNF789, LPXN, RALY, ZNF700, RBBP7, ZNF544, ZNF302, ZNF267, ZNF266, ZNF189, ZNF101, WWTR1, ZNF263, ZNF141, ZNF140, PML, ASXL1, ZNF33A, SNAI2, T…	0.550945
GOTERM_BP_DIRECT	GO:0000122~negative regulation of transcription from RNA polymerase II promoter	54	6.65025	0.00204043	SUV39H2, RIF1, ELK3, METTL13, SOX9, LRRFIP1, ZNF124, NELFE, TGIF2, ETV3, PARP9, DKK1, SIRT2, ZNF75A, DUSP22, RBL1, BRMS1, ZNF675, TP53, NOTCH2, CEBPB, ZNF274, DDX20, ZBTB1, HDAC9, AURKB, NFIL3, ZNF746, SMYD2, RBBP7, DMAP1, ZNF148, ZNF266, WWTR1, PLK3, PCGF6, ZNF263, TFAP2C, ZNF141, SEMA4D, ZNF140, CBX1, KLF4, DNAJC17, NR2F6, EFNA1, SP2, NFE2L3, CREBRF, SNAI2, PAF1, MXD1, EZH1, CC2D1B	0.599478
GOTERM_BP_DIRECT	GO:0007093~mitotic cell cycle checkpoint	4	0.492611	0.00245883	ZW10, NABP2, BUB1B, BUB1	0.656731
GOTERM_BP_DIRECT	GO:0071479~cellular response to ionizing radiation	7	0.862069	0.00374678	RAD51, FIGNL1, FBXO4, LIG4, SNAI2, TP53, RHNO1	0.917336
GOTERM_BP_DIRECT	GO:0010165~response to X-ray	5	0.615764	0.00561467	IKBIP, RAD51, XRCC4, LIG4, TP53	1
GOTERM_BP_DIRECT	GO:0000266~mitochondrial fission	5	0.615764	0.00561467	DNM3, MX1, MTFR2, COX10, SLC25A46	1
GOTERM_BP_DIRECT	GO:0060271~cilium assembly	17	2.0936	0.00673905	IQCB1, WWTR1, TTC26, GSN, ARL6, WDR19, ARMC9, RFX3, RABL2B, RPGR, IFT74, CENPJ, TCTN1, TMEM107, HYLS1, NPHP3, CLUAP1	1
GOTERM_BP_DIRECT	GO:1905342~positive regulation of protein localization to kinetochore	3	0.369458	0.00780895	TRAPPC12, CENPQ, NDC80	1
GOTERM_BP_DIRECT	GO:0000070~mitotic sister chromatid segregation	6	0.738916	0.00782316	WRAP73, KIF18B, ZW10, NEK2, KNSTRN, NDC80	1
GOTERM_BP_DIRECT	GO:0009615~response to virus	11	1.35468	0.00813309	ISG20, IFIH1, IFITM1, DDX58, OAS2, MX1, MST1R, GTF2F1, IFIT3, IFIT2, LAMTOR5	1
GOTERM_BP_DIRECT	GO:0045892~negative regulation of transcription, DNA-templated	34	4.18719	0.00996224	ZNF397, SUV39H2, CSF2, GMNN, HDAC9, ELK3, DEDD2, ING4, SCML1, NFIL3, ZIC2, BASP1, CHMP1A, ZNF746, NELFB, SOX9, NELFCD, DMAP1, ZNF148, PCGF6, TLE1, PHF10, CBX1, RFX3, KLF4, PEX14, SIRT2, PML, GCFC2, BRMS1, CDK5, IRF1, HSBP1L1, TP53	1
GOTERM_BP_DIRECT	GO:0001701~in utero embryonic development	16	1.97044	0.0107525	NOTCH2, RNASEH2B, CHTOP, NSUN2, WDR19, LIG4, KEAP1, FUT8, POLG2, ALKBH1, DHX35, GNA12, TCTN1, MAFF, CCM2, TP53	1
GOTERM_BP_DIRECT	GO:0010917~negative regulation of mitochondrial membrane potential	4	0.492611	0.0109358	SLC25A27, BNIP3L, BNIP3, PMAIP1	1
GOTERM_BP_DIRECT	GO:0046902~regulation of mitochondrial membrane permeability	4	0.492611	0.0109358	BNIP3, PPIF, PMAIP1, SPG7	1
GOTERM_BP_DIRECT	GO:0007052~mitotic spindle organization	7	0.862069	0.0120582	PLK2, NEK6, NUF2, SBDS, NDC80, DLGAP5, AURKB	1
GOTERM_BP_DIRECT	GO:0070370~cellular heat acclimation	3	0.369458	0.0126967	HSBP1L1, RBBP7, HSPA1A	1
GOTERM_BP_DIRECT	GO:0051726~regulation of cell cycle	21	2.58621	0.0129306	NOTCH2, INO80B, CCNF, YEATS4, THBS1, SIRT2, PML, TBRG4, PPM1G, ING4, CDK8, CDK7, RBL1, CDK5, RHEB, FIGNL1, IRF1, DMAP1, JUNB, TP53, DTL	1
GOTERM_BP_DIRECT	GO:0007049~cell cycle	23	2.83251	0.0139776	SUV39H2, ANKLE2, URGCP, CDCA3, RIF1, HJURP, LIG4, CLTA, CDC25C, KLHL42, ING4, STK10, CDK7, KRT18, RBL1, CHAF1A, MAEA, NUF2, MPLKIP, PIN1, TXNL4A, TP53, RHNO1	1
GOTERM_BP_DIRECT	GO:0006506~GPI anchor biosynthetic process	5	0.615764	0.0165851	PIGB, DPM3, PIGL, PIGW, PIGH	1
GOTERM_BP_DIRECT	GO:2001238~positive regulation of extrinsic apoptotic signaling pathway	5	0.615764	0.0165851	PDIA3, TNFRSF12A, TRAF2, PML, DEDD2	1
GOTERM_BP_DIRECT	GO:0016139~glycoside catabolic process	3	0.369458	0.0185808	FUCA1, FUCA2, GBA2	1
GOTERM_BP_DIRECT	GO:0032728~positive regulation of interferon-beta production	6	0.738916	0.0187939	IFIH1, DDX58, OAS2, POLR3C, IRF1, POLR3F	1
GOTERM_BP_DIRECT	GO:0097191~extrinsic apoptotic signaling pathway	6	0.738916	0.0206387	KRT18, SIVA1, TRADD, KRT8, TNFRSF10A, PML	1
GOTERM_BP_DIRECT	GO:0000278~mitotic cell cycle	12	1.47783	0.020865	TPX2, PLK3, KIF18B, TUBGCP2, PLK2, ZW10, BUB1B, YEATS4, NEK2, NEK3, POLE, NDC80	1
GOTERM_BP_DIRECT	GO:0008283~cell proliferation	12	1.47783	0.0238167	ALKBH3, DAZAP1, LIG4, NELFB, CDC25C, FAM83D, USP28, BUB1, AURKB, BYSL, FAM83A, PDK1	1
GOTERM_BP_DIRECT	GO:0044528~regulation of mitochondrial mRNA stability	3	0.369458	0.025381	PDE12, FASTKD3, TBRG4	1
GOTERM_BP_DIRECT	GO:0071897~DNA biosynthetic process	5	0.615764	0.0264882	POLE4, POLG2, LIG4, TYMS, POLH	1
GOTERM_BP_DIRECT	GO:0006310~DNA recombination	8	0.985222	0.0268652	INO80B, RAD51, EID3, XRCC4, EXO1, IGHMBP2, RAD54L, LIG4	1
GOTERM_BP_DIRECT	GO:0045071~negative regulation of viral genome replication	6	0.738916	0.0268678	ISG20, IFIH1, IFITM1, PLSCR1, OAS2, MX1	1
GOTERM_BP_DIRECT	GO:0034244~negative regulation of transcription elongation from RNA polymerase II promoter	4	0.492611	0.0272097	NELFB, NELFCD, NELFA, NELFE	1
GOTERM_BP_DIRECT	GO:1900182~positive regulation of protein localization to nucleus	5	0.615764	0.0325212	TRIM8, WWTR1, LIMK2, PARP9, LAMTOR5	1
GOTERM_BP_DIRECT	GO:0030030~cell projection organization	7	0.862069	0.0328218	WRAP73, GSN, TCTN1, NPHP1, TMEM107, HYLS1, CLUAP1	1
GOTERM_BP_DIRECT	GO:0016254~preassembly of GPI anchor in ER membrane	3	0.369458	0.0330218	PIGB, PIGL, PIGW	1
GOTERM_BP_DIRECT	GO:0031509~telomeric heterochromatin assembly	3	0.369458	0.0330218	RIF1, EZH1, SIRT2	1
GOTERM_BP_DIRECT	GO:0002486~antigen processing and presentation of endogenous peptide antigen via MHC class I via ER pathway, TAP-independent	3	0.369458	0.0330218	HLA-B, HLA-C, HLA-A	1
GOTERM_BP_DIRECT	GO:0016575~histone deacetylation	6	0.738916	0.0341796	RBM14, BRMS1, MSL3P1, RBBP7, HDAC9, SIRT2	1
GOTERM_BP_DIRECT	GO:0001666~response to hypoxia	13	1.60099	0.0358295	BNIP3, SLC11A2, ADM, PLOD2, PLOD1, THBS1, APOLD1, PML, SLC2A8, IL1A, PLAU, PIN1, ADA	1
GOTERM_BP_DIRECT	GO:0006468~protein phosphorylation	28	3.44828	0.0380202	PXK, CSF2, ROCK2, BUB1B, NLK, AURKB, STK10, MAPK9, NUAK2, STK38, NEK2, NEK3, BUB1, PDK1, PLK3, PLK2, LIMK2, NEK6, TAF11, MINK1, TYK2, CLK4, CLK1, BCKDK, CDK8, CDK7, CDK5, TAF5	1
GOTERM_BP_DIRECT	GO:0006401~RNA catabolic process	5	0.615764	0.0392929	ISG20, EXOSC5, RNASEH2B, OAS2, EXOSC3	1
GOTERM_BP_DIRECT	GO:0006974~cellular response to DNA damage stimulus	17	2.0936	0.0405783	PLK3, RIF1, FANCL, INTS3, PHF1, CBX1, ZBTB1, USP28, SAMHD1, FANCG, RAD51, HMCES, NABP2, PMAIP1, TP53, DTL, RAD18	1
GOTERM_BP_DIRECT	GO:0048539~bone marrow development	3	0.369458	0.0414316	ASXL1, SBDS, TP53	1
GOTERM_BP_DIRECT	GO:0006348~chromatin silencing at telomere	3	0.369458	0.0414316	RIF1, EZH1, SIRT2	1
GOTERM_BP_DIRECT	GO:0006977~DNA damage response, signal transduction by p53 class mediator resulting in cell cycle arrest	4	0.492611	0.0460725	PLK3, PLK2, TP53, PML	1
GOTERM_BP_DIRECT	GO:0014032~neural crest cell development	4	0.492611	0.0460725	FAM172A, CDH2, SNAI2, SOX9	1
GOTERM_BP_DIRECT	GO:0006364~rRNA processing	10	1.23153	0.0483297	ISG20, EXOSC5, EMG1, POP7, DDX49, SBDS, IMP4, EXOSC3, UTP18, BYSL	1
GOTERM_BP_DIRECT	GO:0034644~cellular response to UV	6	0.738916	0.0488735	TMEM161A, ZBTB1, USP28, TP53, AURKB, RHNO1	1
GOTERM_BP_DIRECT	GO:0050810~regulation of steroid biosynthetic process	3	0.369458	0.0505434	DDX20, TSPO, IGFBP7	1
GOTERM_BP_DIRECT	GO:0006139~nucleobase-containing compound metabolic process	5	0.615764	0.0508429	OAS2, SRBD1, NUDT2, CTPS1, UPP1	1
GOTERM_BP_DIRECT	GO:0007088~regulation of mitotic nuclear division	4	0.492611	0.0515733	PIN1, NEK2, FBXO5, CDC25C	1
GOTERM_BP_DIRECT	GO:0018279~protein N-linked glycosylation via asparagine	4	0.492611	0.0515733	FUT8, MGAT5, ALG5, UGGT2	1
GOTERM_BP_DIRECT	GO:0033209~tumor necrosis factor-mediated signaling pathway	6	0.738916	0.0521956	RRAGA, KRT18, TRADD, KRT8, TRAF2, TP53	1
GOTERM_BP_DIRECT	GO:0071456~cellular response to hypoxia	10	1.23153	0.0545013	BNIP3L, SUV39H2, ACAA2, FAM162A, BNIP3, LMNA, EIF4EBP1, PMAIP1, TP53, SIRT2	1
GOTERM_BP_DIRECT	GO:0008643~carbohydrate transport	5	0.615764	0.0550627	SLC35D2, PEA15, MFSD12, SLC35A5, SLC2A8	1
GOTERM_BP_DIRECT	GO:0051321~meiotic cell cycle	7	0.862069	0.0560025	RAD51, EXO1, TUBGCP2, ZW10, RAD54L, NEK2, SIRT2	1
GOTERM_BP_DIRECT	GO:2000378~negative regulation of reactive oxygen species metabolic process	4	0.492611	0.0573757	BNIP3, SIRT5, TP53, SIRT2	1
GOTERM_BP_DIRECT	GO:0006471~protein ADP-ribosylation	4	0.492611	0.0573757	TIPARP, SIRT5, PARP9, SIRT2	1
GOTERM_BP_DIRECT	GO:0007059~chromosome segregation	7	0.862069	0.0590599	NEK6, NUF2, HJURP, NEK2, KNSTRN, NDC80, DLGAP5	1
GOTERM_BP_DIRECT	GO:0060548~negative regulation of cell death	7	0.862069	0.0590599	BNIP3L, PDE12, BNIP3, CHMP1A, CHMP4B, RAD18, HSPA1A	1
GOTERM_BP_DIRECT	GO:0019827~stem cell population maintenance	6	0.738916	0.0592253	TRIM8, NOTCH2, MED30, RIF1, PAF1, KLF4	1
GOTERM_BP_DIRECT	GO:0090307~mitotic spindle assembly	5	0.615764	0.0594655	CDC20, WRAP73, TPX2, NEK2, MISP	1
GOTERM_BP_DIRECT	GO:0051561~positive regulation of mitochondrial calcium ion concentration	3	0.369458	0.0602937	MCUR1, BNIP3, MICU2	1
GOTERM_BP_DIRECT	GO:0006301~postreplication repair	3	0.369458	0.0602937	UBE2V1, RAD18, POLH	1
GOTERM_BP_DIRECT	GO:0032675~regulation of interleukin-6 production	3	0.369458	0.0602937	CEBPB, HLA-B, CD47	1
GOTERM_BP_DIRECT	GO:0035456~response to interferon-beta	3	0.369458	0.0602937	IFITM1, PLSCR1, XAF1	1
GOTERM_BP_DIRECT	GO:0051315~attachment of mitotic spindle microtubules to kinetochore	3	0.369458	0.0602937	NUF2, KIF2C, NDC80	1
GOTERM_BP_DIRECT	GO:1902043~positive regulation of extrinsic apoptotic signaling pathway via death domain receptors	3	0.369458	0.0602937	PEA15, PMAIP1, THBS1	1
GOTERM_BP_DIRECT	GO:0008286~insulin receptor signaling pathway	6	0.738916	0.0629326	BCAR3, IRS2, ZNF106, AP3S1, SOGA1, SLC2A8	1
GOTERM_BP_DIRECT	GO:0006783~heme biosynthetic process	4	0.492611	0.063472	SLC25A39, SLC11A2, TSPO, COX10	1
GOTERM_BP_DIRECT	GO:0007369~gastrulation	4	0.492611	0.063472	ARFRP1, POGLUT1, SUPT20H, TP53	1
GOTERM_BP_DIRECT	GO:0051571~positive regulation of histone H3-K4 methylation	4	0.492611	0.063472	KMT2A, KANSL3, NELFA, NELFE	1
GOTERM_BP_DIRECT	GO:1901796~regulation of signal transduction by p53 class mediator	5	0.615764	0.0640498	PLK3, SETD9, NOP2, SMYD2, AURKB	1
GOTERM_BP_DIRECT	GO:0000422~mitophagy	5	0.615764	0.0640498	GABARAPL2, MAP1LC3B, WDR45B, BNIP3, SLC25A46	1
GOTERM_BP_DIRECT	GO:0043491~protein kinase B signaling	5	0.615764	0.0640498	PLK3, SOX9, ADTRP, PEAR1, SIRT2	1
GOTERM_BP_DIRECT	GO:0006606~protein import into nucleus	8	0.985222	0.0652713	IPO13, IPO8, NXT1, LMNA, KPNA5, NUP62CL, TP53, PML	1
GOTERM_BP_DIRECT	GO:0050790~regulation of catalytic activity	22	2.70936	0.0664861	ITSN2, ANKLE2, DBNL, NCF2, SH2D3A, ARHGEF39, ARHGEF28, CXCL1, GTF2F1, RPGR, PSMD6, DPM3, DEPDC1B, KRTCAP2, SLX4, ARHGDIB, CCNL2, SMAP2, EIF2B1, CTSB, PPP4R1L, TEFM	1
GOTERM_BP_DIRECT	GO:0030155~regulation of cell adhesion	6	0.738916	0.0667677	GSN, PLAU, ROCK2, PLAUR, SOX9, PML	1
GOTERM_BP_DIRECT	GO:0007094~mitotic spindle assembly checkpoint	4	0.492611	0.069854	ZW10, BUB1B, BUB1, AURKB	1
GOTERM_BP_DIRECT	GO:0051983~regulation of chromosome segregation	3	0.369458	0.0706231	KIF2C, BUB1, AURKB	1
GOTERM_BP_DIRECT	GO:2000777~positive regulation of proteasomal ubiquitin-dependent protein catabolic process involved in cellular response to hypoxia	2	0.246305	0.0726521	PLK3, SIRT2	1
GOTERM_BP_DIRECT	GO:1902686~mitochondrial outer membrane permeabilization involved in programmed cell death	2	0.246305	0.0726521	PPIF, SPG7	1
GOTERM_BP_DIRECT	GO:0090343~positive regulation of cell aging	2	0.246305	0.0726521	LMNA, TP53	1
GOTERM_BP_DIRECT	GO:0039528~cytoplasmic pattern recognition receptor signaling pathway in response to virus	2	0.246305	0.0726521	IFIH1, DDX58	1
GOTERM_BP_DIRECT	GO:0035622~intrahepatic bile duct development	2	0.246305	0.0726521	NOTCH2, SOX9	1
GOTERM_BP_DIRECT	GO:0046061~dATP catabolic process	2	0.246305	0.0726521	SAMHD1, ADA	1
GOTERM_BP_DIRECT	GO:0034344~regulation of type III interferon production	2	0.246305	0.0726521	IFIH1, DDX58	1
GOTERM_BP_DIRECT	GO:0045830~positive regulation of isotype switching	3	0.369458	0.0814753	RIF1, HMCES, EXOSC3	1
GOTERM_BP_DIRECT	GO:0035457~cellular response to interferon-alpha	3	0.369458	0.0814753	PDE12, IFIT3, IFIT2	1
GOTERM_BP_DIRECT	GO:0033628~regulation of cell adhesion mediated by integrin	3	0.369458	0.0814753	EFNA1, PLAU, LPXN	1
GOTERM_BP_DIRECT	GO:0043928~exonucleolytic nuclear-transcribed mRNA catabolic process involved in deadenylation-dependent decay	3	0.369458	0.0814753	NT5C3B, EXOSC5, EXOSC3	1
GOTERM_BP_DIRECT	GO:0007096~regulation of exit from mitosis	3	0.369458	0.0814753	ZW10, MAD2L1BP, SIRT2	1
GOTERM_BP_DIRECT	GO:0006825~copper ion transport	3	0.369458	0.0814753	SLC11A2, COX17, ATOX1	1
GOTERM_BP_DIRECT	GO:0097284~hepatocyte apoptotic process	3	0.369458	0.0814753	KRT18, GSN, KRT8	1
GOTERM_BP_DIRECT	GO:0051444~negative regulation of ubiquitin-protein transferase activity	3	0.369458	0.0814753	CDC20, BUB1B, FBXO5	1
GOTERM_BP_DIRECT	GO:0032781~positive regulation of ATPase activity	4	0.492611	0.0834385	GABARAPL2, CHTOP, PFN1, TOR1AIP1	1
GOTERM_BP_DIRECT	GO:0051402~neuron apoptotic process	5	0.615764	0.0841577	CDK5, FAM162A, BNIP3, LIG4, TP53	1
GOTERM_BP_DIRECT	GO:0006367~transcription initiation from RNA polymerase II promoter	5	0.615764	0.0841577	CDK7, TAF11, TAF5, GTF2F1, GTF2E1	1
GOTERM_BP_DIRECT	GO:0035522~monoubiquitinated histone H2A deubiquitination	4	0.492611	0.0906218	ASXL1, SUPT20H, TAF5, SUPT3H	1
GOTERM_BP_DIRECT	GO:0010332~response to gamma radiation	4	0.492611	0.0906218	IL1A, LIG4, TP53, PML	1
GOTERM_BP_DIRECT	GO:0008608~attachment of spindle microtubules to kinetochore	3	0.369458	0.0927977	NUF2, NDC80, AURKB	1
GOTERM_BP_DIRECT	GO:0043984~histone H4-K16 acetylation	3	0.369458	0.0927977	MSL3P1, KMT2A, KANSL3	1
GOTERM_BP_DIRECT	GO:0007416~synapse assembly	6	0.738916	0.0971246	DNM3, DBNL, CDH2, CDK5, MAP1B, SLC25A46	1
GOTERM_BP_DIRECT	GO:0042073~intraciliary transport	4	0.492611	0.0980526	TTC26, IFT74, RABL2B, RPGR	1
