# Supplementary material for: Deep transfer learning of cancer drug responses by integrating bulk and single-cell RNA-seq data
Source: Nat Commun. 2022 Oct 30;13:6494. doi: 10.1038/s41467-022-34277-7 (PMC9618578; doi:10.1038/s41467-022-34277-7)
Supplement: Supplementary file 7 — Source Data [file 41467_2022_34277_MOESM7_ESM.xlsx]

## Sheet: Source Data 1
Dataset	F1-score	AUROC	AP	Precision	Recall	AMI	ARI
Data 1	0.839	0.847	0.931	0.854	0.836	0.361	0.449
Data 2	0.765	0.8	0.941	0.932	0.754	0.253	0.256
Data 3	0.969	0.957	0.893	0.974	0.966	0.601	0.755
Data 4	0.904	0.904	0.94	0.911	0.904	0.573	0.653
Data 5	0.906	0.914	0.966	0.915	0.906	0.582	0.658
Data 6	0.968	0.968	0.995	0.968	0.968	0.8	0.876
Mean	0.892	0.898	0.944	0.926	0.889	0.528	0.608
SD	0.072	0.059	0.031	0.04	0.075	0.177	0.203

## Sheet: Source Data 2
	Data 1		Data2		Data3		Data4		Data 5		Data 6
Replicates	Without transfer learning	With transfer learning	Without transfer learning	With transfer learning	Without transfer learning	With transfer learning	Without transfer learning	With transfer learning	Without transfer learning	With transfer learning	Without transfer learning	With transfer learning
1	0.715735	0.880453	0.840387	0.870037	0.359041	0.852416	0.787237	0.737415	0.735158	0.941365	0.610511	0.802978
2	0.780997	0.906876	0.697911	0.856963	0.505048	0.718941	0.584469	0.66274	0.766662	0.942012	0.804105	0.802362
3	0.709505	0.886312	0.708943	0.880542	0.396614	0.781307	0.622365	0.769223	0.743638	0.941233	0.676884	0.826547
4	0.769529	0.961867	0.770812	0.800606	0.613877	0.773524	0.619593	0.684545	0.737366	0.929239	0.711574	0.774847
5	0.746312	0.908124	0.593811	0.864377	0.579645	0.775261	0.635621	0.750777	0.75014	0.950141	0.609011	0.833638
6	0.782895	0.961898	0.680921	0.807084	0.584804	0.846034	0.744775	0.663902	0.758801	0.937678	0.507318	0.816064
7	0.794431	0.941104	0.721677	0.891296	0.77495	0.716065	0.681938	0.697612	0.717501	0.945474	0.675621	0.822252
8	0.795906	0.925956	0.894571	0.840094	0.572481	0.859961	0.665789	0.687127	0.764268	0.940476	0.66801	0.817911
9	0.845582	0.923362	0.548973	0.873134	0.623748	0.664873	0.745035	0.724693	0.733485	0.934224	0.724978	0.831669
10	0.804786	0.946955	0.659358	0.883897	0.652161	0.784368	0.796114	0.606633	0.754607	0.936974	0.611341	0.825517
11	0.697953	0.936411	0.689527	0.793523	0.48755	0.843164	0.617661	0.735157	0.753781	0.934043	0.617649	0.831017
12	0.794542	0.940535	0.858308	0.839695	0.635745	0.782957	0.70595	0.650103	0.791532	0.943306	0.696646	0.807581
13	0.693178	0.948655	0.815115	0.886307	0.582787	0.72395	0.810818	0.669385	0.754891	0.93411	0.665288	0.813426
14	0.767026	0.947283	0.679681	0.92989	0.263813	0.774162	0.761699	0.766052	0.750115	0.943483	0.831831	0.803209
15	0.761155	0.925282	0.802757	0.901407	0.812044	0.803124	0.653255	0.692899	0.773545	0.933989	0.600789	0.80276
16	0.75936	0.873434	0.721807	0.823155	0.537036	0.799096	0.736665	0.75684	0.767634	0.941546	0.681616	0.829657
17	0.824	0.913796	0.860377	0.876694	0.280774	0.703736	0.619382	0.698826	0.762016	0.936264	0.767476	0.794793
18	0.746882	0.932394	0.684564	0.899217	0.684146	0.755107	0.75523	0.7692	0.792894	0.935724	0.73801	0.786974
19	0.722442	0.92739	0.784933	0.802194	0.398212	0.8244	0.56678	0.732189	0.710549	0.930165	0.6208	0.792659
20	0.677546	0.931322	0.725892	0.904854	0.450513	0.725615	0.810624	0.657857	0.781416	0.938134	0.91017	0.79116
21	0.732485	0.934472	0.913279	0.837071	0.285221	0.768443	0.650418	0.741131	0.74399	0.942867	0.717892	0.802437
22	0.766829	0.940484	0.772948	0.846524	0.675854	0.769261	0.760221	0.649856	0.720824	0.927617	0.738591	0.783982
23	0.839942	0.902128	0.846396	0.844868	0.667745	0.753582	0.722181	0.749397	0.77462	0.928533	0.797851	0.800543
24	0.796431	0.945547	0.81328	0.854762	0.351337	0.808345	0.800035	0.682215	0.725727	0.935168	0.856002	0.815925
25	0.832655	0.923735	0.711762	0.845764	0.502821	0.785395	0.675868	0.640268	0.72716	0.930331	0.649719	0.80369
26	0.740967	0.869566	0.702579	0.864164	0.578074	0.725519	0.771623	0.668158	0.764813	0.934526	0.7314	0.804728
27	0.767963	0.934261	0.610535	0.866116	0.949086	0.773103	0.739462	0.728684	0.755809	0.937702	0.627987	0.839947
28	0.689437	0.918155	0.66585	0.860432	0.784213	0.756641	0.736974	0.64438	0.746627	0.935175	0.573922	0.810609
29	0.687373	0.945462	0.640198	0.874229	0.324762	0.822624	0.479761	0.73573	0.773654	0.936459	0.479955	0.807414
30	0.735723	0.975236	0.826578	0.873734	0.464783	0.627215	0.376657	0.713007	0.753486	0.928358	0.654633	0.790253
31	0.846541	0.933376	0.696911	0.863766	0.677321	0.75324	0.767077	0.666164	0.743471	0.938394	0.562828	0.798747
32	0.799524	0.908127	0.854557	0.863085	0.637014	0.781256	0.735222	0.661078	0.773722	0.938035	0.732718	0.799532
33	0.732731	0.90993	0.736482	0.857434	0.563286	0.851166	0.705927	0.67272	0.794618	0.927007	0.451943	0.7987
34	0.798483	0.906046	0.694296	0.88418	0.482767	0.698969	0.693211	0.714818	0.732064	0.934067	0.661229	0.870425
35	0.749707	0.914127	0.740967	0.862916	0.679177	0.819615	0.663653	0.700189	0.750328	0.934761	0.909806	0.806727
36	0.667	0.89544	0.785166	0.85525	0.624835	0.814291	0.667215	0.690963	0.705578	0.932911	0.637205	0.794137
37	0.806874	0.927062	0.639174	0.881952	0.531241	0.709568	0.587378	0.784476	0.743522	0.93423	0.624389	0.782476
38	0.75478	0.973256	0.865054	0.837302	0.555742	0.729394	0.710468	0.636743	0.76769	0.934963	0.927557	0.820096
39	0.755201	0.918335	0.828475	0.80456	0.619869	0.691498	0.755258	0.724968	0.72865	0.94519	0.697473	0.819394
40	0.716248	0.886582	0.703427	0.870907	0.636496	0.750267	0.90193	0.641775	0.704111	0.94431	0.659298	0.792479
41	0.691882	0.909104	0.787801	0.916334	0.778053	0.752671	0.679125	0.704333	0.729543	0.9437	0.720418	0.790201
42	0.731031	0.886324	0.604847	0.862527	0.642109	0.740656	0.582011	0.662659	0.789036	0.938462	0.474466	0.831622
43	0.691053	0.960767	0.85947	0.890411	0.572519	0.817989	0.632487	0.765301	0.756688	0.937686	0.537057	0.791203
44	0.75255	0.915394	0.697576	0.906422	0.520446	0.666815	0.703663	0.721585	0.783989	0.933379	0.813969	0.799866
45	0.775946	0.890538	0.780343	0.896839	0.595579	0.856083	0.658905	0.708366	0.74148	0.929466	0.635278	0.822692
46	0.859271	0.953345	0.725941	0.854099	0.754737	0.721699	0.648615	0.705959	0.7494	0.948041	0.80009	0.836938
47	0.745753	0.938316	0.732965	0.884306	0.607612	0.750415	0.680925	0.692002	0.759538	0.941973	0.776562	0.803508
48	0.74425	0.919903	0.751072	0.886316	0.743598	0.706733	0.608947	0.731549	0.758229	0.948268	0.711194	0.82861
49	0.68745	0.839209	0.692996	0.866316	0.387695	0.764992	0.699747	0.734674	0.783293	0.927549	0.693087	0.843345
50	0.926572	0.911677	0.749316	0.886539	0.457729	0.783844	0.699122	0.654986	0.784858	0.933885	0.695603	0.849955
Mean	0.760248	0.922106	0.743411	0.864482	0.568934	0.765187	0.688302	0.700826	0.75333	0.937052	0.685595	0.810944
SD	0.0534248	0.0273923	0.0824457	0.0299237	0.14582	0.0528532	0.0879222	0.0418028	0.0227493	0.0057414	0.106637	0.0192373

## Sheet: Source Data 3
	Data 1			Data2			Data3			Data4			Data 5			Data 6
Replicates	Use GDSC only	Use CCLE only	Use combined GDSC and CCLE	Use GDSC only	Use CCLE only	Use combined GDSC and CCLE	Use GDSC only	Use CCLE only	Use combined GDSC and CCLE	Use GDSC only	Use CCLE only	Use combined GDSC and CCLE	Use GDSC only	Use CCLE only	Use combined GDSC and CCLE	Use GDSC only	Use CCLE only	Use combined GDSC and CCLE
1	0.458047	0.394657	0.880453	0.716687	0.65542	0.870037	0.876063	0.613291	0.852416	0.389648	0.12116	0.737415	0.127403	0.626716	0.941365	0.528907	0.449995	0.802978
2	0.527786	0.420359	0.906876	0.706	0.679762	0.856963	0.89886	0.65439	0.718941	0.342812	0.366609	0.66274	0.159277	0.678819	0.942012	0.665163	0.517375	0.802362
3	0.504893	0.395169	0.886312	0.766116	0.58268	0.880542	0.899176	0.670337	0.781307	0.208228	0.383778	0.769223	0.177056	0.52576	0.941233	0.486714	0.574203	0.826547
4	0.532315	0.40851	0.961867	0.663737	0.622761	0.800606	0.892632	0.63402	0.773524	0.376846	0.34715	0.684545	0.123661	0.577961	0.929239	0.629307	0.47504	0.774847
5	0.524916	0.403859	0.908124	0.740916	0.599058	0.864377	0.880117	0.694753	0.775261	0.229584	0.319319	0.750777	0.144514	0.640816	0.950141	0.549283	0.5387	0.833638
6	0.516669	0.415795	0.961898	0.744448	0.640677	0.807084	0.887954	0.733061	0.846034	0.382949	0.276529	0.663902	0.183428	0.586356	0.937678	0.584773	0.606118	0.816064
7	0.489529	0.363842	0.941104	0.701631	0.669528	0.891296	0.876562	0.628348	0.716065	0.306533	0.22201	0.697612	0.145144	0.538638	0.945474	0.595102	0.542169	0.822252
8	0.520674	0.422156	0.925956	0.727898	0.616056	0.840094	0.890604	0.653497	0.859961	0.253267	0.444221	0.687127	0.116882	0.587727	0.940476	0.584372	0.539577	0.817911
9	0.557268	0.393933	0.923362	0.767595	0.618492	0.873134	0.877111	0.668901	0.664873	0.390793	0.382241	0.724693	0.101566	0.603255	0.934224	0.734135	0.514849	0.831669
10	0.467536	0.40947	0.946955	0.725876	0.616408	0.883897	0.869753	0.60446	0.784368	0.319692	0.408034	0.606633	0.166276	0.704077	0.936974	0.419634	0.583034	0.825517
11	0.438106	0.389659	0.936411	0.752668	0.633041	0.793523	0.853065	0.631823	0.843164	0.24679	0.423825	0.735157	0.119067	0.565939	0.934043	0.498607	0.520167	0.831017
12	0.464362	0.38785	0.940535	0.738388	0.57082	0.839695	0.897604	0.648471	0.782957	0.396282	0.384608	0.650103	0.129517	0.582819	0.943306	0.404103	0.622012	0.807581
13	0.454842	0.371633	0.948655	0.780645	0.559935	0.886307	0.885183	0.569072	0.72395	0.228907	0.20824	0.669385	0.144543	0.466318	0.93411	0.530769	0.569227	0.813426
14	0.459413	0.39294	0.947283	0.811254	0.649416	0.92989	0.87972	0.658548	0.774162	0.263875	0.338823	0.766052	0.161557	0.481379	0.943483	0.582268	0.551149	0.803209
15	0.476531	0.413035	0.925282	0.713005	0.64969	0.901407	0.884723	0.674815	0.803124	0.4071	0.398801	0.692899	0.165288	0.561448	0.933989	0.549724	0.572989	0.80276
16	0.568265	0.391579	0.873434	0.739367	0.611173	0.823155	0.862698	0.704914	0.799096	0.466918	0.306995	0.75684	0.163023	0.558923	0.941546	0.414492	0.5561	0.829657
17	0.45271	0.419803	0.913796	0.684911	0.626824	0.876694	0.908024	0.62623	0.703736	0.332094	0.429762	0.698826	0.173393	0.588791	0.936264	0.618666	0.604273	0.794793
18	0.498419	0.443341	0.932394	0.780087	0.644259	0.899217	0.894427	0.650264	0.755107	0.265051	0.275057	0.7692	0.17307	0.530182	0.935724	0.475407	0.570413	0.786974
19	0.507286	0.43574	0.92739	0.772471	0.709699	0.802194	0.89247	0.654702	0.8244	0.377095	0.3434	0.732189	0.116327	0.580888	0.930165	0.602219	0.663293	0.792659
20	0.514417	0.425298	0.931322	0.748959	0.713162	0.904854	0.898083	0.717257	0.725615	0.23497	0.408255	0.657857	0.142249	0.703611	0.938134	0.498302	0.613758	0.79116
21	0.491352	0.389015	0.934472	0.702269	0.678449	0.837071	0.920018	0.557674	0.768443	0.193989	0.494963	0.741131	0.221619	0.675429	0.942867	0.505661	0.523505	0.802437
22	0.388972	0.453599	0.940484	0.773136	0.589458	0.846524	0.883791	0.737267	0.769261	0.380486	0.163278	0.649856	0.114831	0.473049	0.927617	0.493914	0.551736	0.783982
23	0.503598	0.401048	0.902128	0.751631	0.678855	0.844868	0.870045	0.664353	0.753582	0.360783	0.32577	0.749397	0.181267	0.549835	0.928533	0.547966	0.488041	0.800543
24	0.571325	0.391875	0.945547	0.708876	0.659316	0.854762	0.900375	0.596218	0.808345	0.261086	0.317254	0.682215	0.149075	0.403774	0.935168	0.541067	0.492943	0.815925
25	0.400677	0.453398	0.923735	0.708344	0.741714	0.845764	0.888513	0.614841	0.785395	0.417502	0.397357	0.640268	0.15294	0.566326	0.930331	0.48919	0.527329	0.80369
26	0.464661	0.378206	0.869566	0.722474	0.599698	0.864164	0.901691	0.500737	0.725519	0.434987	0.486264	0.668158	0.108369	0.597321	0.934526	0.499426	0.553814	0.804728
27	0.431449	0.419482	0.934261	0.670814	0.601014	0.866116	0.895625	0.609596	0.773103	0.27961	0.261457	0.728684	0.156291	0.670234	0.937702	0.571995	0.565969	0.839947
28	0.418013	0.367334	0.918155	0.752433	0.680436	0.860432	0.911955	0.623319	0.756641	0.343269	0.261617	0.64438	0.140295	0.442171	0.935175	0.563911	0.638756	0.810609
29	0.414156	0.455106	0.945462	0.70722	0.592848	0.874229	0.874334	0.620118	0.822624	0.339372	0.334925	0.73573	0.164329	0.619573	0.936459	0.44832	0.539887	0.807414
30	0.453785	0.40029	0.975236	0.756328	0.568221	0.873734	0.856969	0.643453	0.627215	0.40445	0.263904	0.713007	0.20192	0.716902	0.928358	0.494317	0.529681	0.790253
31	0.432908	0.373605	0.933376	0.74675	0.662599	0.863766	0.867054	0.701871	0.75324	0.179202	0.37434	0.666164	0.198575	0.622923	0.938394	0.399188	0.568063	0.798747
32	0.463245	0.394555	0.908127	0.660545	0.65336	0.863085	0.862783	0.662777	0.781256	0.526786	0.233068	0.661078	0.157058	0.514611	0.938035	0.536108	0.608136	0.799532
33	0.475463	0.408486	0.90993	0.709563	0.588281	0.857434	0.869187	0.674709	0.851166	0.449496	0.424957	0.67272	0.162247	0.420037	0.927007	0.533235	0.531799	0.7987
34	0.428681	0.459894	0.906046	0.741408	0.663478	0.88418	0.874022	0.762493	0.698969	0.397279	0.411183	0.714818	0.174829	0.505058	0.934067	0.643357	0.530784	0.870425
35	0.529749	0.375553	0.914127	0.761976	0.592106	0.862916	0.870985	0.673976	0.819615	0.396531	0.284272	0.700189	0.0994868	0.588714	0.934761	0.513336	0.485946	0.806727
36	0.406862	0.373441	0.89544	0.717412	0.647191	0.85525	0.879045	0.684159	0.814291	0.336825	0.275493	0.690963	0.147391	0.477654	0.932911	0.5113	0.519648	0.794137
37	0.545626	0.422619	0.927062	0.713764	0.594252	0.881952	0.869852	0.613743	0.709568	0.3185	0.32128	0.784476	0.127676	0.644091	0.93423	0.628214	0.563491	0.782476
38	0.523391	0.38493	0.973256	0.76644	0.516795	0.837302	0.878299	0.691193	0.729394	0.339057	0.452039	0.636743	0.116301	0.325049	0.934963	0.679463	0.60931	0.820096
39	0.547558	0.381092	0.918335	0.754549	0.62159	0.80456	0.886618	0.662576	0.691498	0.351562	0.248424	0.724968	0.147373	0.643239	0.94519	0.509268	0.624559	0.819394
40	0.464132	0.383793	0.886582	0.778445	0.577153	0.870907	0.876706	0.6592	0.750267	0.548299	0.301096	0.641775	0.152739	0.575223	0.94431	0.521686	0.546855	0.792479
41	0.486075	0.410505	0.909104	0.735091	0.582946	0.916334	0.897352	0.595261	0.752671	0.381698	0.183622	0.704333	0.178762	0.351766	0.9437	0.436704	0.461678	0.790201
42	0.429292	0.440192	0.886324	0.766513	0.636832	0.862527	0.890788	0.70486	0.740656	0.338386	0.315134	0.662659	0.124716	0.602992	0.938462	0.339371	0.559354	0.831622
43	0.49831	0.407335	0.960767	0.64149	0.622834	0.890411	0.916192	0.584951	0.817989	0.199685	0.292488	0.765301	0.173808	0.519994	0.937686	0.412858	0.596088	0.791203
44	0.43695	0.393793	0.915394	0.724803	0.600899	0.906422	0.901997	0.542165	0.666815	0.321335	0.320838	0.721585	0.152366	0.63239	0.933379	0.404818	0.55592	0.799866
45	0.501923	0.391848	0.890538	0.77584	0.549968	0.896839	0.897838	0.637375	0.856083	0.306175	0.28465	0.708366	0.13887	0.559659	0.929466	0.644041	0.525192	0.822692
46	0.422895	0.413665	0.953345	0.780801	0.652025	0.854099	0.883954	0.610025	0.721699	0.368718	0.298823	0.705959	0.16533	0.70173	0.948041	0.518183	0.58786	0.836938
47	0.431867	0.429464	0.938316	0.768635	0.638648	0.884306	0.890755	0.707623	0.750415	0.227269	0.403979	0.692002	0.11297	0.561536	0.941973	0.602303	0.552464	0.803508
48	0.415301	0.401373	0.919903	0.735778	0.609981	0.886316	0.87302	0.587927	0.706733	0.286463	0.182022	0.731549	0.176652	0.517714	0.948268	0.426441	0.57453	0.82861
49	0.524285	0.383692	0.839209	0.764233	0.665936	0.866316	0.883633	0.632467	0.764992	0.37432	0.212303	0.734674	0.14022	0.517581	0.927549	0.662606	0.503345	0.843345
50	0.597116	0.402324	0.911677	0.667183	0.627306	0.886539	0.879725	0.690603	0.783844	0.39069	0.314681	0.654986	0.156298	0.603357	0.933885	0.549685	0.614296	0.849955
Mean	0.480672	0.404803	0.922106	0.734948	0.627261	0.864482	0.885159	0.646774	0.765187	0.337465	0.324606	0.700826	0.150557	0.565807	0.937052	0.531598	0.554308	0.810944
SD	0.0491868	0.0237668	0.0273923	0.0362858	0.0436814	0.0299237	0.0147047	0.0507795	0.0528532	0.0817274	0.0841949	0.0418028	0.0265407	0.086262	0.0057414	0.0830762	0.0456247	0.0192373

## Sheet: Source Data 4
	Data 1			Data2			Data3			Data4			Data 5			Data 6
Replicates	Use AE	Use DAE	Use DAE + cell type regularization	Use AE	Use DAE	Use DAE + cell type regularization	Use AE	Use DAE	Use DAE + cell type regularization	Use AE	Use DAE	Use DAE + cell type regularization	Use AE	Use DAE	Use DAE + cell type regularization	Use AE	Use DAE	Use DAE + cell type regularization
1	0.554555	0.805115	0.880453	0.7086	0.851218	0.870037	0.511639	0.610644	0.852416	0.564565	0.649411	0.737415	0.601312	0.863954	0.941365	0.677544	0.776462	0.802978
2	0.691887	0.874953	0.906876	0.714454	0.889059	0.856963	0.456705	0.587369	0.718941	0.695683	0.587459	0.66274	0.592261	0.875885	0.942012	0.708787	0.735679	0.802362
3	0.745731	0.949576	0.886312	0.677724	0.852251	0.880542	0.674085	0.629894	0.781307	0.591415	0.73706	0.769223	0.513089	0.863385	0.941233	0.71569	0.792362	0.826547
4	0.624254	0.883102	0.961867	0.727088	0.876052	0.800606	0.380607	0.585113	0.773524	0.626517	0.698129	0.684545	0.524171	0.84272	0.929239	0.679102	0.781623	0.774847
5	0.621301	0.922365	0.908124	0.713779	0.808534	0.864377	0.513229	0.56798	0.775261	0.464071	0.592202	0.750777	0.592265	0.865002	0.950141	0.76701	0.829042	0.833638
6	0.738889	0.90695	0.961898	0.795316	0.839654	0.807084	0.512882	0.520194	0.846034	0.491602	0.68251	0.663902	0.60312	0.857639	0.937678	0.749141	0.714657	0.816064
7	0.620531	0.902464	0.941104	0.685015	0.806142	0.891296	0.568979	0.596801	0.716065	0.571005	0.676153	0.697612	0.618734	0.833662	0.945474	0.669828	0.801114	0.822252
8	0.651351	0.880607	0.925956	0.79656	0.89004	0.840094	0.422248	0.545431	0.859961	0.688374	0.664729	0.687127	0.571073	0.845412	0.940476	0.794785	0.689755	0.817911
9	0.608635	0.951464	0.923362	0.722555	0.885149	0.873134	0.505418	0.707627	0.664873	0.641279	0.672756	0.724693	0.571526	0.853752	0.934224	0.781681	0.793426	0.831669
10	0.582583	0.876324	0.946955	0.751004	0.841022	0.883897	0.442943	0.600272	0.784368	0.489287	0.657595	0.606633	0.624669	0.837509	0.936974	0.603395	0.809511	0.825517
11	0.636914	0.918439	0.936411	0.800995	0.91173	0.793523	0.475197	0.550244	0.843164	0.531967	0.663899	0.735157	0.514865	0.866081	0.934043	0.697826	0.705231	0.831017
12	0.605818	0.832314	0.940535	0.694243	0.796368	0.839695	0.557287	0.60671	0.782957	0.505878	0.647231	0.650103	0.611519	0.857959	0.943306	0.665979	0.810286	0.807581
13	0.677587	0.933548	0.948655	0.710352	0.865636	0.886307	0.387633	0.579737	0.72395	0.715899	0.758525	0.669385	0.553578	0.858363	0.93411	0.835357	0.829251	0.813426
14	0.583243	0.860556	0.947283	0.703727	0.833213	0.92989	0.651492	0.669523	0.774162	0.576533	0.629554	0.766052	0.594503	0.858868	0.943483	0.754032	0.807688	0.803209
15	0.63735	0.884921	0.925282	0.767398	0.892688	0.901407	0.424382	0.562899	0.803124	0.512054	0.643376	0.692899	0.60129	0.845757	0.933989	0.720793	0.811404	0.80276
16	0.619149	0.895235	0.873434	0.73873	0.923399	0.823155	0.444772	0.598653	0.799096	0.642177	0.65132	0.75684	0.607397	0.847553	0.941546	0.762008	0.755967	0.829657
17	0.698957	0.909975	0.913796	0.696366	0.874144	0.876694	0.416974	0.605945	0.703736	0.600836	0.608574	0.698826	0.536194	0.854714	0.936264	0.725375	0.718751	0.794793
18	0.629899	0.833248	0.932394	0.764203	0.919659	0.899217	0.544279	0.615438	0.755107	0.633466	0.684796	0.7692	0.532424	0.85268	0.935724	0.795568	0.73462	0.786974
19	0.671559	0.900112	0.92739	0.729121	0.832506	0.802194	0.619943	0.582989	0.8244	0.559447	0.623366	0.732189	0.540167	0.864621	0.930165	0.704489	0.847285	0.792659
20	0.832266	0.872874	0.931322	0.686884	0.809684	0.904854	0.46513	0.550227	0.725615	0.570424	0.641714	0.657857	0.585417	0.877138	0.938134	0.729772	0.791485	0.79116
21	0.6174	0.861483	0.934472	0.750982	0.903299	0.837071	0.441	0.568586	0.768443	0.587742	0.612267	0.741131	0.556221	0.868976	0.942867	0.709116	0.819856	0.802437
22	0.688257	0.918815	0.940484	0.662683	0.833084	0.846524	0.472904	0.564214	0.769261	0.570411	0.627124	0.649856	0.569194	0.846903	0.927617	0.771858	0.788949	0.783982
23	0.848842	0.903125	0.902128	0.757588	0.904108	0.844868	0.461926	0.590363	0.753582	0.610309	0.610291	0.749397	0.576717	0.85131	0.928533	0.770225	0.802953	0.800543
24	0.600755	0.920067	0.945547	0.702718	0.850953	0.854762	0.495466	0.537847	0.808345	0.670821	0.707507	0.682215	0.494845	0.838284	0.935168	0.690849	0.79077	0.815925
25	0.640895	0.94484	0.923735	0.725843	0.854425	0.845764	0.412203	0.535755	0.785395	0.581071	0.612286	0.640268	0.578977	0.863599	0.930331	0.704704	0.81319	0.80369
26	0.607426	0.917795	0.869566	0.738096	0.805656	0.864164	0.665542	0.589788	0.725519	0.561186	0.721997	0.668158	0.531754	0.849419	0.934526	0.737819	0.820687	0.804728
27	0.574184	0.842721	0.934261	0.824283	0.89111	0.866116	0.485331	0.56845	0.773103	0.498286	0.651446	0.728684	0.588315	0.867522	0.937702	0.798826	0.759705	0.839947
28	0.709328	0.858352	0.918155	0.669161	0.915954	0.860432	0.423133	0.606241	0.756641	0.617714	0.65621	0.64438	0.552749	0.871878	0.935175	0.763204	0.777679	0.810609
29	0.542921	0.887109	0.945462	0.613115	0.859514	0.874229	0.503857	0.584309	0.822624	0.606345	0.694437	0.73573	0.609218	0.871687	0.936459	0.579862	0.779918	0.807414
30	0.574458	0.91395	0.975236	0.823302	0.879824	0.873734	0.512809	0.482511	0.627215	0.559516	0.693583	0.713007	0.556558	0.852896	0.928358	0.701842	0.622185	0.790253
31	0.670317	0.874089	0.933376	0.697046	0.867333	0.863766	0.574721	0.578171	0.75324	0.501164	0.729804	0.666164	0.57701	0.866429	0.938394	0.729759	0.869127	0.798747
32	0.556955	0.908452	0.908127	0.776419	0.873033	0.863085	0.418226	0.595826	0.781256	0.573292	0.629954	0.661078	0.586244	0.860399	0.938035	0.820197	0.779518	0.799532
33	0.602165	0.832179	0.90993	0.743647	0.893669	0.857434	0.374314	0.568773	0.851166	0.641456	0.653403	0.67272	0.563867	0.859599	0.927007	0.746118	0.810883	0.7987
34	0.521855	0.898638	0.906046	0.759527	0.856865	0.88418	0.486102	0.555864	0.698969	0.436234	0.721077	0.714818	0.517712	0.842368	0.934067	0.773218	0.770391	0.870425
35	0.632379	0.850343	0.914127	0.702797	0.803921	0.862916	0.357735	0.522436	0.819615	0.520735	0.677776	0.700189	0.626638	0.832741	0.934761	0.794507	0.821315	0.806727
36	0.684608	0.875289	0.89544	0.724922	0.86436	0.85525	0.459948	0.623698	0.814291	0.58898	0.616421	0.690963	0.536054	0.872933	0.932911	0.68414	0.712719	0.794137
37	0.557438	0.936546	0.927062	0.76906	0.861413	0.881952	0.387876	0.593135	0.709568	0.584568	0.623117	0.784476	0.564539	0.838582	0.93423	0.840684	0.784945	0.782476
38	0.702931	0.840814	0.973256	0.686511	0.8575	0.837302	0.449359	0.538181	0.729394	0.510351	0.650971	0.636743	0.554267	0.865957	0.934963	0.633652	0.67258	0.820096
39	0.690465	0.850736	0.918335	0.662028	0.80498	0.80456	0.437212	0.62654	0.691498	0.63817	0.677364	0.724968	0.569511	0.852072	0.94519	0.804678	0.747313	0.819394
40	0.586571	0.937351	0.886582	0.666173	0.919389	0.870907	0.398428	0.588692	0.750267	0.661327	0.674091	0.641775	0.511664	0.859957	0.94431	0.701157	0.715053	0.792479
41	0.599548	0.877583	0.909104	0.745458	0.855816	0.916334	0.452066	0.645723	0.752671	0.650519	0.600882	0.704333	0.5407	0.845036	0.9437	0.720222	0.789202	0.790201
42	0.584957	0.81974	0.886324	0.666031	0.836056	0.862527	0.582634	0.644019	0.740656	0.495176	0.612014	0.662659	0.526644	0.857247	0.938462	0.779062	0.844584	0.831622
43	0.719461	0.880019	0.960767	0.740781	0.845042	0.890411	0.560071	0.561201	0.817989	0.663566	0.640135	0.765301	0.563615	0.875064	0.937686	0.709364	0.722586	0.791203
44	0.687269	0.872711	0.915394	0.795167	0.857969	0.906422	0.508098	0.644865	0.666815	0.631139	0.697643	0.721585	0.579474	0.849472	0.933379	0.750199	0.740906	0.799866
45	0.634751	0.926471	0.890538	0.695212	0.887613	0.896839	0.432041	0.608456	0.856083	0.549356	0.708019	0.708366	0.572925	0.846942	0.929466	0.686689	0.818784	0.822692
46	0.60118	0.878504	0.953345	0.808639	0.907165	0.854099	0.547102	0.636608	0.721699	0.650927	0.617819	0.705959	0.551653	0.838474	0.948041	0.746503	0.711731	0.836938
47	0.63707	0.948154	0.938316	0.667948	0.848224	0.884306	0.438571	0.621055	0.750415	0.652974	0.694132	0.692002	0.579197	0.852843	0.941973	0.765879	0.844884	0.803508
48	0.697881	0.841529	0.919903	0.721606	0.852941	0.886316	0.519834	0.593708	0.706733	0.528033	0.616069	0.731549	0.558748	0.856561	0.948268	0.715902	0.810695	0.82861
49	0.671588	0.923256	0.839209	0.863144	0.87256	0.866316	0.429201	0.645178	0.764992	0.526254	0.723436	0.734674	0.593143	0.859499	0.927549	0.723438	0.867647	0.843345
50	0.59127	0.830667	0.911677	0.819797	0.822265	0.886539	0.484623	0.55977	0.783844	0.646726	0.537924	0.654986	0.572854	0.859676	0.933885	0.658015	0.804272	0.849955
Mean	0.641352	0.887309	0.922106	0.731276	0.861684	0.864482	0.482963	0.589073	0.765187	0.583737	0.657191	0.700826	0.567012	0.85594	0.937052	0.730997	0.779013	0.810944
SD	0.0661614	0.037142	0.0273923	0.0514517	0.0338636	0.0299237	0.07414	0.0407194	0.0528532	0.064809	0.0442849	0.0418028	0.0315898	0.0113406	0.0057414	0.0545844	0.0512379	0.0192373

## Sheet: Source Data 5
bulk_data	data	drug	bottle	edim	pdim	model	dropout	gene	lr	mod	sam	transfer	F1-score
integrate	GSE110894	I.BET.762	128	512256	128,64	DAE	0.1	F	0.5	new	downsampling	before	0.993138
integrate	GSE110894	I.BET.762	128	512256	128,64	DAE	0.1	F	0.1	new	downsampling	before	0.993138
integrate	GSE110894	I.BET.762	512	512256	256128	DAE	0.1	F	0.01	new	no	after	0.991898
old	GSE110894	I.BET.762	256	512256	256128	AE	0.1	F	0.5	new	upsampling	after	0.99156
old	GSE110894	I.BET.762	256	512256	256128	AE	0.1	F	0.01	new	upsampling	after	0.99156
old	GSE110894	I.BET.762	256	512256	256128	AE	0.1	F	0.1	new	upsampling	after	0.99156
integrate	GSE110894	I.BET.762	512	512256	128,64	AE	0.1	F	0.5	old	upsampling	after	0.990697
integrate	GSE110894	I.BET.762	512	512256	128,64	AE	0.1	F	0.01	old	upsampling	after	0.990697
integrate	GSE110894	I.BET.762	512	512256	128,64	AE	0.1	F	0.1	old	upsampling	after	0.990697
integrate	GSE110894	I.BET.762	256	512256	128,64	DAE	0.1	F	0.01	new	upsampling	after	0.990676
integrate	GSE110894	I.BET.762	512	512256	128,64	AE	0.1	F	0.5	old	upsampling	before	0.990395
integrate	GSE110894	I.BET.762	512	512256	128,64	AE	0.1	F	0.5	new	upsampling	before	0.990395
integrate	GSE110894	I.BET.762	512	512256	128,64	AE	0.1	F	0.1	old	upsampling	before	0.990395
integrate	GSE110894	I.BET.762	512	512256	128,64	AE	0.1	F	0.1	new	upsampling	before	0.990395
integrate	GSE110894	I.BET.762	512	512256	128,64	AE	0.1	F	0.01	old	upsampling	before	0.990395
integrate	GSE110894	I.BET.762	512	512256	128,64	AE	0.1	F	0.01	new	upsampling	before	0.990395
old	GSE110894	I.BET.762	256	256128	256128	DAE	0.3	F	0.1	old	downsampling	after	0.988788
integrate	GSE110894	I.BET.762	128	256128	128,64	DAE	0.1	F	0.1	old	downsampling	after	0.988588
integrate	GSE110894	I.BET.762	128	256128	128,64	DAE	0.1	F	0.01	old	downsampling	after	0.988588
integrate	GSE110894	I.BET.762	128	256128	128,64	DAE	0.1	F	0.1	old	downsampling	before	0.987836
integrate	GSE110894	I.BET.762	128	256128	128,64	DAE	0.1	F	0.5	new	downsampling	before	0.987836
integrate	GSE110894	I.BET.762	128	256128	128,64	DAE	0.1	F	0.01	new	downsampling	before	0.987836
integrate	GSE110894	I.BET.762	128	256128	128,64	DAE	0.1	F	0.01	old	downsampling	before	0.987836
integrate	GSE110894	I.BET.762	512	512256	128,64	DAE	0.1	F	0.5	new	SMOTE	after	0.987431
integrate	GSE110894	I.BET.762	512	512256	128,64	DAE	0.1	F	0.01	new	SMOTE	after	0.987431
integrate	GSE110894	I.BET.762	512	512256	128,64	DAE	0.3	F	0.01	new	downsampling	after	0.987367
integrate	GSE110894	I.BET.762	512	512256	128,64	DAE	0.3	F	0.5	new	downsampling	after	0.987367
integrate	GSE110894	I.BET.762	512	512256	128,64	DAE	0.3	F	0.1	new	downsampling	after	0.987367
old	GSE110894	I.BET.762	256	256128	256128	DAE	0.3	F	0.1	old	downsampling	before	0.987102
integrate	GSE110894	I.BET.762	512	512256	256128	DAE	0.1	F	0.5	new	upsampling	after	0.986413
integrate	GSE110894	I.BET.762	512	512256	256128	DAE	0.1	F	0.1	new	upsampling	after	0.986413
integrate	GSE110894	I.BET.762	64	256128	128,64	DAE	0.1	F	0.1	new	downsampling	before	0.986407
integrate	GSE110894	I.BET.762	64	256128	128,64	DAE	0.1	F	0.01	new	downsampling	before	0.986407
old	GSE110894	I.BET.762	512	512256	128,64	DAE	0.1	F	0.5	new	upsampling	after	0.986211
integrate	GSE110894	I.BET.762	256	512256	256128	DAE	0.3	F	0.01	new	upsampling	after	0.985544
integrate	GSE110894	I.BET.762	512	512256	128,64	DAE	0.1	F	0.5	new	no	after	0.984239
integrate	GSE110894	I.BET.762	512	512256	128,64	DAE	0.1	F	0.01	new	no	after	0.984239
integrate	GSE110894	I.BET.762	128	512256	128,64	DAE	0.1	F	0.5	old	no	before	0.983672
integrate	GSE110894	I.BET.762	128	512256	128,64	DAE	0.1	F	0.1	new	no	before	0.983672
old	GSE110894	I.BET.762	256	512256	128,64	DAE	0.1	F	0.1	new	downsampling	after	0.983273
integrate	GSE110894	I.BET.762	128	512256	128,64	DAE	0.1	F	0.5	old	no	after	0.982708
old	GSE110894	I.BET.762	256	256128	128,64	DAE	0.1	F	0.01	new	upsampling	before	0.982133
old	GSE110894	I.BET.762	256	512256	256128	AE	0.3	F	0.01	new	SMOTE	after	0.981932
old	GSE110894	I.BET.762	256	512256	256128	AE	0.3	F	0.1	new	SMOTE	after	0.981932
old	GSE110894	I.BET.762	256	512256	256128	AE	0.3	F	0.5	new	SMOTE	after	0.981932
old	GSE110894	I.BET.762	32	256128	128,64	DAE	0.1	F	0.01	old	downsampling	after	0.9819
old	GSE110894	I.BET.762	32	256128	128,64	DAE	0.1	F	0.1	old	downsampling	after	0.9819
integrate	GSE110894	I.BET.762	512	512256	256128	DAE	0.1	F	0.5	new	downsampling	after	0.981543
integrate	GSE110894	I.BET.762	512	512256	256128	DAE	0.1	F	0.01	new	downsampling	after	0.981543
integrate	GSE110894	I.BET.762	512	512256	256128	DAE	0.1	F	0.1	new	downsampling	after	0.981543
old	GSE110894	I.BET.762	32	256128	128,64	DAE	0.1	F	0.1	old	downsampling	before	0.980753
old	GSE110894	I.BET.762	32	256128	128,64	DAE	0.1	F	0.1	new	downsampling	before	0.980753
old	GSE110894	I.BET.762	32	256128	128,64	DAE	0.1	F	0.01	old	downsampling	before	0.980753
integrate	GSE110894	I.BET.762	512	512256	128,64	DAE	0.1	F	0.01	new	downsampling	after	0.979631
integrate	GSE110894	I.BET.762	256	512256	256128	DAE	0.3	F	0.01	old	SMOTE	after	0.979494
integrate	GSE110894	I.BET.762	256	512256	256128	DAE	0.3	F	0.01	old	SMOTE	before	0.979339
integrate	GSE110894	I.BET.762	256	512256	256128	DAE	0.3	F	0.5	new	SMOTE	before	0.979339
integrate	GSE110894	I.BET.762	256	512256	256128	DAE	0.3	F	0.01	new	SMOTE	before	0.979339
integrate	GSE110894	I.BET.762	256	512256	256128	DAE	0.3	F	0.1	new	SMOTE	before	0.979339
integrate	GSE110894	I.BET.762	512	512256	128,64	DAE	0.1	F	0.5	new	downsampling	after	0.979159
integrate	GSE110894	I.BET.762	512	512256	128,64	DAE	0.1	F	0.1	new	downsampling	after	0.979159
integrate	GSE110894	I.BET.762	512	512256	128,64	DAE	0.1	F	0.1	new	upsampling	after	0.97822
integrate	GSE110894	I.BET.762	512	512256	128,64	DAE	0.1	F	0.01	new	upsampling	after	0.97822
old	GSE110894	I.BET.762	512	512256	128,64	DAE	0.3	F	0.1	new	SMOTE	after	0.977483
integrate	GSE110894	I.BET.762	64	256128	256128	DAE	0.3	F	0.01	new	no	before	0.976502
integrate	GSE110894	I.BET.762	64	256128	256128	DAE	0.3	F	0.1	new	no	before	0.976502
integrate	GSE110894	I.BET.762	64	256128	256128	DAE	0.3	F	0.1	old	no	before	0.976502
integrate	GSE110894	I.BET.762	64	256128	256128	DAE	0.3	F	0.5	old	no	before	0.976502
old	GSE110894	I.BET.762	128	512256	128,64	DAE	0.1	F	0.5	old	upsampling	before	0.976274
old	GSE110894	I.BET.762	128	512256	128,64	DAE	0.1	F	0.1	old	upsampling	before	0.976274
old	GSE110894	I.BET.762	128	512256	128,64	DAE	0.1	F	0.1	new	upsampling	before	0.976274
old	GSE110894	I.BET.762	128	512256	128,64	DAE	0.1	F	0.01	old	upsampling	before	0.976274
integrate	GSE110894	I.BET.762	512	512256	128,64	DAE	0.3	F	0.5	new	upsampling	after	0.976268
integrate	GSE110894	I.BET.762	512	512256	128,64	DAE	0.3	F	0.01	new	upsampling	after	0.976268
old	GSE110894	I.BET.762	128	512256	128,64	DAE	0.1	F	0.5	old	upsampling	after	0.976101
old	GSE110894	I.BET.762	128	512256	128,64	DAE	0.1	F	0.1	old	upsampling	after	0.976101
old	GSE110894	I.BET.762	128	512256	128,64	DAE	0.1	F	0.01	old	upsampling	after	0.976101
integrate	GSE110894	I.BET.762	256	256128	128,64	DAE	0.1	F	0.01	old	upsampling	after	0.976026
integrate	GSE110894	I.BET.762	256	512256	256128	DAE	0.3	F	0.5	new	upsampling	before	0.97591
integrate	GSE110894	I.BET.762	256	512256	256128	DAE	0.3	F	0.01	old	upsampling	before	0.97591
integrate	GSE110894	I.BET.762	256	512256	256128	DAE	0.3	F	0.1	new	upsampling	before	0.97591
integrate	GSE110894	I.BET.762	256	512256	256128	DAE	0.3	F	0.5	old	upsampling	before	0.97591
integrate	GSE110894	I.BET.762	256	512256	256128	DAE	0.3	F	0.01	old	upsampling	after	0.975672
integrate	GSE110894	I.BET.762	256	512256	256128	DAE	0.3	F	0.5	old	upsampling	after	0.975672
old	GSE110894	I.BET.762	128	256128	256128	DAE	0.3	F	0.1	old	upsampling	before	0.975616
old	GSE110894	I.BET.762	128	256128	256128	DAE	0.3	F	0.01	old	upsampling	before	0.975616
old	GSE110894	I.BET.762	128	256128	256128	DAE	0.3	F	0.5	new	upsampling	before	0.975616
old	GSE110894	I.BET.762	128	256128	256128	DAE	0.3	F	0.01	new	upsampling	before	0.975616
old	GSE110894	I.BET.762	128	256128	256128	DAE	0.3	F	0.5	old	upsampling	before	0.975616
old	GSE110894	I.BET.762	128	256128	256128	DAE	0.3	F	0.1	new	upsampling	before	0.975616
integrate	GSE110894	I.BET.762	512	512256	128,64	DAE	0.1	F	0.5	new	upsampling	after	0.975002
old	GSE110894	I.BET.762	128	256128	256128	DAE	0.3	F	0.5	old	upsampling	after	0.974815
old	GSE110894	I.BET.762	128	256128	256128	DAE	0.3	F	0.01	old	upsampling	after	0.974815
old	GSE110894	I.BET.762	128	256128	256128	DAE	0.3	F	0.1	old	upsampling	after	0.974815
integrate	GSE110894	I.BET.762	64	256128	256128	DAE	0.3	F	0.5	old	no	after	0.974548
integrate	GSE110894	I.BET.762	64	256128	256128	DAE	0.3	F	0.1	old	no	after	0.974548
old	GSE110894	I.BET.762	256	512256	128,64	AE	0.1	F	0.1	new	upsampling	after	0.974153
old	GSE110894	I.BET.762	256	512256	128,64	AE	0.1	F	0.01	new	upsampling	after	0.974153
old	GSE110894	I.BET.762	256	512256	128,64	AE	0.1	F	0.5	new	upsampling	after	0.974153
old	GSE110894	I.BET.762	32	256128	128,64	AE	0.1	F	0.01	new	no	before	0.973824
old	GSE110894	I.BET.762	32	256128	128,64	AE	0.1	F	0.01	old	no	before	0.973824
old	GSE110894	I.BET.762	32	256128	128,64	AE	0.1	F	0.1	new	no	before	0.973824
old	GSE110894	I.BET.762	32	256128	128,64	AE	0.1	F	0.1	old	no	before	0.973824
old	GSE110894	I.BET.762	32	256128	128,64	AE	0.1	F	0.5	new	no	before	0.973824
old	GSE110894	I.BET.762	32	256128	128,64	AE	0.1	F	0.5	old	no	before	0.973824
integrate	GSE110894	I.BET.762	256	512256	256128	AE	0.1	F	0.01	new	upsampling	before	0.973528
integrate	GSE110894	I.BET.762	256	512256	256128	AE	0.1	F	0.5	old	upsampling	before	0.973528
integrate	GSE110894	I.BET.762	256	512256	256128	AE	0.1	F	0.1	new	upsampling	before	0.973528
integrate	GSE110894	I.BET.762	256	512256	256128	AE	0.1	F	0.1	old	upsampling	before	0.973528
integrate	GSE110894	I.BET.762	256	512256	256128	AE	0.1	F	0.01	old	upsampling	before	0.973528
integrate	GSE110894	I.BET.762	256	512256	256128	AE	0.1	F	0.5	new	upsampling	before	0.973528
integrate	GSE110894	I.BET.762	256	512256	256128	DAE	0.3	F	0.1	old	upsampling	after	0.972962
integrate	GSE110894	I.BET.762	256	512256	128,64	DAE	0.3	F	0.1	old	no	after	0.972878
integrate	GSE110894	I.BET.762	256	512256	128,64	DAE	0.3	F	0.01	old	no	after	0.972878
integrate	GSE110894	I.BET.762	256	256128	128,64	DAE	0.1	F	0.1	new	upsampling	before	0.972425
integrate	GSE110894	I.BET.762	256	256128	128,64	DAE	0.1	F	0.01	new	upsampling	before	0.972425
integrate	GSE110894	I.BET.762	256	256128	128,64	DAE	0.1	F	0.01	old	upsampling	before	0.972425
old	GSE110894	I.BET.762	256	512256	128,64	DAE	0.1	F	0.1	new	SMOTE	after	0.972066
old	GSE110894	I.BET.762	256	512256	128,64	DAE	0.1	F	0.5	new	SMOTE	after	0.972066
integrate	GSE110894	I.BET.762	64	256128	128,64	DAE	0.1	F	0.5	old	upsampling	before	0.97198
integrate	GSE110894	I.BET.762	64	256128	128,64	DAE	0.1	F	0.01	new	upsampling	before	0.97198
integrate	GSE110894	I.BET.762	64	256128	128,64	DAE	0.1	F	0.5	new	upsampling	before	0.97198
integrate	GSE110894	I.BET.762	64	256128	128,64	DAE	0.1	F	0.01	old	upsampling	before	0.97198
integrate	GSE110894	I.BET.762	256	512256	128,64	DAE	0.3	F	0.1	old	no	before	0.971974
integrate	GSE110894	I.BET.762	256	512256	128,64	DAE	0.3	F	0.01	new	no	before	0.971974
integrate	GSE110894	I.BET.762	256	512256	128,64	DAE	0.3	F	0.01	old	no	before	0.971974
integrate	GSE110894	I.BET.762	256	512256	128,64	DAE	0.3	F	0.1	new	no	before	0.971974
old	GSE110894	I.BET.762	256	512256	128,64	DAE	0.1	F	0.01	new	SMOTE	after	0.971386
integrate	GSE110894	I.BET.762	256	512256	256128	DAE	0.3	F	0.01	new	upsampling	before	0.971143
integrate	GSE110894	I.BET.762	256	512256	256128	DAE	0.3	F	0.1	old	upsampling	before	0.971143
integrate	GSE110894	I.BET.762	64	256128	128,64	DAE	0.1	F	0.5	old	upsampling	after	0.971099
integrate	GSE110894	I.BET.762	64	256128	128,64	DAE	0.1	F	0.01	old	upsampling	after	0.971099
integrate	GSE110894	I.BET.762	256	512256	256128	AE	0.1	F	0.1	old	upsampling	after	0.970185
integrate	GSE110894	I.BET.762	256	512256	256128	AE	0.1	F	0.5	old	upsampling	after	0.970185
integrate	GSE110894	I.BET.762	256	512256	256128	AE	0.1	F	0.01	old	upsampling	after	0.970185
old	GSE110894	I.BET.762	256	512256	128,64	DAE	0.1	F	0.5	new	upsampling	after	0.969918
old	GSE110894	I.BET.762	256	512256	128,64	DAE	0.1	F	0.01	new	upsampling	after	0.969918
integrate	GSE110894	I.BET.762	64	256128	128,64	DAE	0.1	F	0.1	new	upsampling	before	0.9699
integrate	GSE110894	I.BET.762	64	256128	128,64	DAE	0.1	F	0.1	old	upsampling	before	0.9699
integrate	GSE110894	I.BET.762	64	256128	128,64	DAE	0.1	F	0.1	old	upsampling	after	0.969768
integrate	GSE110894	I.BET.762	64	512256	128,64	DAE	0.1	F	0.1	new	SMOTE	before	0.969092
integrate	GSE110894	I.BET.762	512	512256	128,64	AE	0.1	F	0.01	new	no	after	0.968903
integrate	GSE110894	I.BET.762	512	512256	128,64	AE	0.1	F	0.5	new	no	after	0.968903
integrate	GSE110894	I.BET.762	512	512256	128,64	AE	0.1	F	0.1	new	no	after	0.968903
integrate	GSE110894	I.BET.762	512	256128	256128	AE	0.3	F	0.01	old	no	before	0.967987
integrate	GSE110894	I.BET.762	512	256128	256128	AE	0.3	F	0.5	new	no	before	0.967987
integrate	GSE110894	I.BET.762	512	256128	256128	AE	0.3	F	0.5	old	no	before	0.967987
integrate	GSE110894	I.BET.762	512	256128	256128	AE	0.3	F	0.01	new	no	before	0.967987
integrate	GSE110894	I.BET.762	512	256128	256128	AE	0.3	F	0.1	old	no	before	0.967987
integrate	GSE110894	I.BET.762	512	256128	256128	AE	0.3	F	0.1	new	no	before	0.967987
new	GSE110894	I.BET.762	512	512256	128,64	DAE	0.3	F	0.01	new	downsampling	after	0.967923
new	GSE110894	I.BET.762	512	512256	128,64	DAE	0.3	F	0.5	new	downsampling	after	0.967923
new	GSE110894	I.BET.762	128	256128	256128	DAE	0.3	F	0.01	old	upsampling	before	0.96773
new	GSE110894	I.BET.762	128	256128	256128	DAE	0.3	F	0.1	old	upsampling	before	0.96773
integrate	GSE110894	I.BET.762	512	256128	256128	AE	0.3	F	0.01	old	no	after	0.967677
integrate	GSE110894	I.BET.762	512	256128	256128	AE	0.3	F	0.1	old	no	after	0.967677
integrate	GSE110894	I.BET.762	512	256128	256128	AE	0.3	F	0.5	old	no	after	0.967677
integrate	GSE110894	I.BET.762	512	256128	256128	DAE	0.1	F	0.01	new	no	after	0.96708
integrate	GSE110894	I.BET.762	512	256128	256128	DAE	0.1	F	0.1	new	no	after	0.96708
new	GSE110894	I.BET.762	256	256128	128,64	DAE	0.3	F	0.01	old	SMOTE	after	0.966875
new	GSE110894	I.BET.762	256	256128	128,64	DAE	0.3	F	0.1	old	SMOTE	after	0.966875
old	GSE110894	I.BET.762	32	256128	128,64	AE	0.1	F	0.1	old	no	after	0.966847
old	GSE110894	I.BET.762	32	256128	128,64	AE	0.1	F	0.01	old	no	after	0.966847
old	GSE110894	I.BET.762	32	256128	128,64	AE	0.1	F	0.5	old	no	after	0.966847
old	GSE110894	I.BET.762	512	256128	128,64	AE	0.1	F	0.5	old	no	after	0.966701
old	GSE110894	I.BET.762	512	256128	128,64	AE	0.1	F	0.1	old	no	after	0.966701
old	GSE110894	I.BET.762	512	256128	128,64	AE	0.1	F	0.01	old	no	after	0.966701
integrate	GSE110894	I.BET.762	128	256128	128,64	AE	0.1	F	0.01	old	SMOTE	after	0.966687
integrate	GSE110894	I.BET.762	128	256128	128,64	AE	0.1	F	0.5	old	SMOTE	after	0.966687
integrate	GSE110894	I.BET.762	128	256128	128,64	AE	0.1	F	0.1	old	SMOTE	after	0.966687
integrate	GSE110894	I.BET.762	256	512256	256128	DAE	0.1	F	0.5	new	upsampling	after	0.966439
integrate	GSE110894	I.BET.762	256	512256	256128	DAE	0.1	F	0.1	new	upsampling	after	0.966439
integrate	GSE110894	I.BET.762	256	512256	256128	DAE	0.1	F	0.01	new	upsampling	after	0.966439
new	GSE110894	I.BET.762	128	256128	256128	DAE	0.3	F	0.01	old	upsampling	after	0.966299
new	GSE110894	I.BET.762	128	256128	256128	DAE	0.3	F	0.1	old	upsampling	after	0.966299
new	GSE110894	I.BET.762	256	256128	128,64	DAE	0.3	F	0.1	old	SMOTE	before	0.966268
new	GSE110894	I.BET.762	256	256128	128,64	DAE	0.3	F	0.1	new	SMOTE	before	0.966268
new	GSE110894	I.BET.762	256	256128	128,64	DAE	0.3	F	0.5	new	SMOTE	before	0.966268
new	GSE110894	I.BET.762	256	256128	128,64	DAE	0.3	F	0.01	old	SMOTE	before	0.966268
integrate	GSE110894	I.BET.762	64	256128	128,64	AE	0.1	F	0.01	old	no	before	0.966245
integrate	GSE110894	I.BET.762	64	256128	128,64	AE	0.1	F	0.1	new	no	before	0.966245
integrate	GSE110894	I.BET.762	64	256128	128,64	AE	0.1	F	0.1	old	no	before	0.966245
integrate	GSE110894	I.BET.762	64	256128	128,64	AE	0.1	F	0.5	new	no	before	0.966245
integrate	GSE110894	I.BET.762	64	256128	128,64	AE	0.1	F	0.5	old	no	before	0.966245
integrate	GSE110894	I.BET.762	64	256128	128,64	AE	0.1	F	0.01	new	no	before	0.966245
old	GSE110894	I.BET.762	128	256128	128,64	AE	0.1	F	0.5	old	upsampling	after	0.965889
old	GSE110894	I.BET.762	128	256128	128,64	AE	0.1	F	0.01	old	upsampling	after	0.965889
old	GSE110894	I.BET.762	128	256128	128,64	AE	0.1	F	0.1	old	upsampling	after	0.965889
old	GSE110894	I.BET.762	128	256128	128,64	AE	0.1	F	0.5	old	upsampling	before	0.965842
old	GSE110894	I.BET.762	128	256128	128,64	AE	0.1	F	0.1	old	upsampling	before	0.965842
old	GSE110894	I.BET.762	128	256128	128,64	AE	0.1	F	0.1	new	upsampling	before	0.965842
old	GSE110894	I.BET.762	128	256128	128,64	AE	0.1	F	0.5	new	upsampling	before	0.965842
old	GSE110894	I.BET.762	128	256128	128,64	AE	0.1	F	0.01	old	upsampling	before	0.965842
old	GSE110894	I.BET.762	128	256128	128,64	AE	0.1	F	0.01	new	upsampling	before	0.965842
old	GSE110894	I.BET.762	256	512256	128,64	DAE	0.1	F	0.01	old	SMOTE	after	0.965301
old	GSE110894	I.BET.762	256	512256	128,64	DAE	0.1	F	0.1	old	SMOTE	after	0.965301
new	GSE110894	I.BET.762	128	256128	256128	DAE	0.1	F	0.1	old	downsampling	before	0.965271
new	GSE110894	I.BET.762	128	256128	256128	DAE	0.1	F	0.5	new	downsampling	before	0.965271
new	GSE110894	I.BET.762	128	256128	256128	DAE	0.1	F	0.1	old	downsampling	after	0.965153
old	GSE110894	I.BET.762	256	512256	128,64	DAE	0.1	F	0.1	old	SMOTE	before	0.964668
old	GSE110894	I.BET.762	256	512256	128,64	DAE	0.1	F	0.01	new	SMOTE	before	0.964668
old	GSE110894	I.BET.762	256	512256	128,64	DAE	0.1	F	0.01	old	SMOTE	before	0.964668
integrate	GSE110894	I.BET.762	512	512256	128,64	AE	0.1	F	0.5	new	no	before	0.964612
integrate	GSE110894	I.BET.762	512	512256	128,64	AE	0.1	F	0.1	old	no	before	0.964612
integrate	GSE110894	I.BET.762	512	512256	128,64	AE	0.1	F	0.5	old	no	before	0.964612
integrate	GSE110894	I.BET.762	512	512256	128,64	AE	0.1	F	0.1	new	no	before	0.964612
integrate	GSE110894	I.BET.762	512	512256	128,64	AE	0.1	F	0.01	old	no	before	0.964612
integrate	GSE110894	I.BET.762	512	512256	128,64	AE	0.1	F	0.01	new	no	before	0.964612
new	GSE110894	I.BET.762	128	512256	256128	DAE	0.3	F	0.01	old	upsampling	before	0.963143
new	GSE110894	I.BET.762	128	512256	256128	DAE	0.3	F	0.5	old	upsampling	before	0.963143
new	GSE110894	I.BET.762	128	512256	256128	DAE	0.3	F	0.01	old	upsampling	after	0.96312
new	GSE110894	I.BET.762	128	512256	256128	DAE	0.3	F	0.5	old	upsampling	after	0.96312
integrate	GSE110894	I.BET.762	512	512256	128,64	AE	0.1	F	0.1	old	no	after	0.96301
integrate	GSE110894	I.BET.762	512	512256	128,64	AE	0.1	F	0.01	old	no	after	0.96301
integrate	GSE110894	I.BET.762	512	512256	128,64	AE	0.1	F	0.5	old	no	after	0.96301
new	GSE110894	I.BET.762	128	256128	256128	AE	0.3	F	0.5	old	downsampling	after	0.96236
new	GSE110894	I.BET.762	128	256128	256128	AE	0.3	F	0.01	old	downsampling	after	0.96236
new	GSE110894	I.BET.762	128	256128	256128	AE	0.3	F	0.1	old	downsampling	after	0.96236
integrate	GSE110894	I.BET.762	128	256128	128,64	AE	0.3	F	0.01	old	SMOTE	after	0.962209
integrate	GSE110894	I.BET.762	128	256128	128,64	AE	0.3	F	0.5	old	SMOTE	after	0.962209
integrate	GSE110894	I.BET.762	128	256128	128,64	AE	0.3	F	0.1	old	SMOTE	after	0.962209
integrate	GSE110894	I.BET.762	64	256128	128,64	AE	0.1	F	0.01	old	no	after	0.961772
integrate	GSE110894	I.BET.762	64	256128	128,64	AE	0.1	F	0.1	old	no	after	0.961772
integrate	GSE110894	I.BET.762	64	256128	128,64	AE	0.1	F	0.5	old	no	after	0.961772
new	GSE110894	I.BET.762	128	256128	256128	AE	0.3	F	0.1	old	downsampling	before	0.960708
new	GSE110894	I.BET.762	128	256128	256128	AE	0.3	F	0.5	old	downsampling	before	0.960708
new	GSE110894	I.BET.762	128	256128	256128	AE	0.3	F	0.01	old	downsampling	before	0.960708
new	GSE110894	I.BET.762	128	256128	256128	AE	0.3	F	0.1	new	downsampling	before	0.960708
new	GSE110894	I.BET.762	128	256128	256128	AE	0.3	F	0.5	new	downsampling	before	0.960708
new	GSE110894	I.BET.762	128	256128	256128	AE	0.3	F	0.01	new	downsampling	before	0.960708
old	GSE110894	I.BET.762	512	256128	128,64	AE	0.1	F	0.01	new	no	before	0.960684
old	GSE110894	I.BET.762	512	256128	128,64	AE	0.1	F	0.1	new	no	before	0.960684
old	GSE110894	I.BET.762	512	256128	128,64	AE	0.1	F	0.5	new	no	before	0.960684
old	GSE110894	I.BET.762	512	256128	128,64	AE	0.1	F	0.5	old	no	before	0.960684
old	GSE110894	I.BET.762	512	256128	128,64	AE	0.1	F	0.01	old	no	before	0.960684
old	GSE110894	I.BET.762	512	256128	128,64	AE	0.1	F	0.1	old	no	before	0.960684
new	GSE110894	I.BET.762	128	512256	128,64	DAE	0.1	F	0.01	new	upsampling	before	0.96019
new	GSE110894	I.BET.762	128	512256	128,64	DAE	0.1	F	0.01	old	upsampling	before	0.96019
integrate	GSE110894	I.BET.762	64	512256	256128	DAE	0.1	F	0.5	new	SMOTE	before	0.959804
old	GSE110894	I.BET.762	64	256128	128,64	DAE	0.3	F	0.01	old	upsampling	before	0.959681
old	GSE110894	I.BET.762	64	256128	128,64	DAE	0.3	F	0.01	new	upsampling	before	0.959681
old	GSE110894	I.BET.762	64	256128	128,64	DAE	0.3	F	0.5	old	upsampling	before	0.959681
old	GSE110894	I.BET.762	64	256128	128,64	DAE	0.3	F	0.5	new	upsampling	before	0.959681
integrate	GSE110894	I.BET.762	256	256128	128,64	AE	0.1	F	0.01	old	downsampling	after	0.959294
integrate	GSE110894	I.BET.762	256	256128	128,64	AE	0.1	F	0.5	old	downsampling	after	0.959294
integrate	GSE110894	I.BET.762	256	256128	128,64	AE	0.1	F	0.1	old	downsampling	after	0.959294
old	GSE110894	I.BET.762	512	512256	128,64	AE	0.3	F	0.01	new	SMOTE	after	0.959
old	GSE110894	I.BET.762	512	512256	128,64	AE	0.3	F	0.1	new	SMOTE	after	0.959
old	GSE110894	I.BET.762	512	512256	128,64	AE	0.3	F	0.5	new	SMOTE	after	0.959
integrate	GSE110894	I.BET.762	64	256128	128,64	AE	0.1	F	0.1	old	SMOTE	after	0.958962
integrate	GSE110894	I.BET.762	64	256128	128,64	AE	0.1	F	0.01	old	SMOTE	after	0.958962
integrate	GSE110894	I.BET.762	64	256128	128,64	AE	0.1	F	0.5	old	SMOTE	after	0.958962
new	GSE110894	I.BET.762	512	512256	128,64	AE	0.3	F	0.01	new	downsampling	after	0.958961
new	GSE110894	I.BET.762	512	512256	128,64	AE	0.3	F	0.1	new	downsampling	after	0.958961
new	GSE110894	I.BET.762	512	512256	128,64	AE	0.3	F	0.5	new	downsampling	after	0.958961
new	GSE110894	I.BET.762	512	512256	128,64	DAE	0.3	F	0.5	new	upsampling	after	0.958917
new	GSE110894	I.BET.762	512	512256	128,64	DAE	0.3	F	0.01	new	upsampling	after	0.958917
new	GSE110894	I.BET.762	128	512256	128,64	DAE	0.1	F	0.01	old	upsampling	after	0.958753
new	GSE110894	I.BET.762	256	512256	256128	AE	0.3	F	0.5	new	upsampling	after	0.958553
new	GSE110894	I.BET.762	256	512256	256128	AE	0.3	F	0.01	new	upsampling	after	0.958553
new	GSE110894	I.BET.762	256	512256	256128	AE	0.3	F	0.1	new	upsampling	after	0.958553
integrate	GSE110894	I.BET.762	128	256128	256128	DAE	0.1	F	0.5	new	SMOTE	before	0.958408
integrate	GSE110894	I.BET.762	128	256128	256128	DAE	0.1	F	0.01	old	SMOTE	before	0.958408
integrate	GSE110894	I.BET.762	128	256128	256128	DAE	0.1	F	0.5	old	SMOTE	before	0.958408
integrate	GSE110894	I.BET.762	128	256128	256128	DAE	0.1	F	0.1	new	SMOTE	before	0.958408
integrate	GSE110894	I.BET.762	128	256128	256128	DAE	0.1	F	0.01	new	SMOTE	before	0.958408
new	GSE110894	I.BET.762	64	256128	256128	DAE	0.3	F	0.1	old	SMOTE	before	0.9582
integrate	GSE110894	I.BET.762	128	256128	256128	DAE	0.1	F	0.5	old	SMOTE	after	0.958098
integrate	GSE110894	I.BET.762	128	256128	256128	DAE	0.1	F	0.01	old	SMOTE	after	0.958098
new	GSE110894	I.BET.762	128	512256	256128	AE	0.3	F	0.5	new	SMOTE	after	0.957845
new	GSE110894	I.BET.762	128	512256	256128	AE	0.3	F	0.1	new	SMOTE	after	0.957845
new	GSE110894	I.BET.762	128	512256	256128	AE	0.3	F	0.01	new	SMOTE	after	0.957845
integrate	GSE110894	I.BET.762	512	256128	256128	DAE	0.1	F	0.01	new	downsampling	after	0.957694
integrate	GSE110894	I.BET.762	512	256128	256128	DAE	0.1	F	0.1	new	downsampling	after	0.957694
integrate	GSE110894	I.BET.762	128	256128	128,64	DAE	0.1	F	0.01	new	SMOTE	before	0.957618
integrate	GSE110894	I.BET.762	128	256128	128,64	DAE	0.1	F	0.1	new	SMOTE	before	0.957618
integrate	GSE110894	I.BET.762	128	256128	128,64	DAE	0.1	F	0.5	new	SMOTE	before	0.957618
new	GSE110894	I.BET.762	32	512256	256128	DAE	0.3	F	0.1	new	downsampling	before	0.957404
new	GSE110894	I.BET.762	32	512256	256128	DAE	0.3	F	0.1	old	downsampling	before	0.957404
new	GSE110894	I.BET.762	32	512256	256128	DAE	0.3	F	0.01	old	downsampling	before	0.957404
integrate	GSE110894	I.BET.762	64	256128	128,64	AE	0.1	F	0.1	old	upsampling	after	0.956971
integrate	GSE110894	I.BET.762	64	256128	128,64	AE	0.1	F	0.01	old	upsampling	after	0.956971
integrate	GSE110894	I.BET.762	64	256128	128,64	AE	0.1	F	0.5	old	upsampling	after	0.956971
new	GSE110894	I.BET.762	128	256128	128,64	AE	0.3	F	0.5	old	downsampling	after	0.956373
new	GSE110894	I.BET.762	128	256128	128,64	AE	0.3	F	0.1	old	downsampling	after	0.956373
new	GSE110894	I.BET.762	128	256128	128,64	AE	0.3	F	0.01	old	downsampling	after	0.956373
new	GSE110894	I.BET.762	64	256128	256128	DAE	0.3	F	0.01	old	downsampling	after	0.956338
new	GSE110894	I.BET.762	64	256128	256128	DAE	0.3	F	0.1	old	downsampling	after	0.956338
integrate	GSE110894	I.BET.762	256	256128	128,64	AE	0.1	F	0.5	old	downsampling	before	0.956325
integrate	GSE110894	I.BET.762	256	256128	128,64	AE	0.1	F	0.1	old	downsampling	before	0.956325
integrate	GSE110894	I.BET.762	256	256128	128,64	AE	0.1	F	0.5	new	downsampling	before	0.956325
integrate	GSE110894	I.BET.762	256	256128	128,64	AE	0.1	F	0.01	new	downsampling	before	0.956325
integrate	GSE110894	I.BET.762	256	256128	128,64	AE	0.1	F	0.01	old	downsampling	before	0.956325
integrate	GSE110894	I.BET.762	256	256128	128,64	AE	0.1	F	0.1	new	downsampling	before	0.956325
new	GSE110894	I.BET.762	256	256128	128,64	DAE	0.3	F	0.5	new	downsampling	before	0.956022
new	GSE110894	I.BET.762	32	512256	256128	DAE	0.3	F	0.1	old	downsampling	after	0.955979
new	GSE110894	I.BET.762	32	512256	256128	DAE	0.3	F	0.01	old	downsampling	after	0.955979
integrate	GSE110894	I.BET.762	64	256128	128,64	AE	0.1	F	0.1	new	SMOTE	before	0.955595
integrate	GSE110894	I.BET.762	64	256128	128,64	AE	0.1	F	0.1	old	SMOTE	before	0.955595
integrate	GSE110894	I.BET.762	64	256128	128,64	AE	0.1	F	0.5	new	SMOTE	before	0.955595
integrate	GSE110894	I.BET.762	64	256128	128,64	AE	0.1	F	0.01	new	SMOTE	before	0.955595
integrate	GSE110894	I.BET.762	64	256128	128,64	AE	0.1	F	0.01	old	SMOTE	before	0.955595
integrate	GSE110894	I.BET.762	64	256128	128,64	AE	0.1	F	0.5	old	SMOTE	before	0.955595
integrate	GSE110894	I.BET.762	128	256128	128,64	AE	0.1	F	0.01	new	SMOTE	before	0.955428
integrate	GSE110894	I.BET.762	128	256128	128,64	AE	0.1	F	0.5	new	SMOTE	before	0.955428
integrate	GSE110894	I.BET.762	128	256128	128,64	AE	0.1	F	0.5	old	SMOTE	before	0.955428
integrate	GSE110894	I.BET.762	128	256128	128,64	AE	0.1	F	0.1	old	SMOTE	before	0.955428
integrate	GSE110894	I.BET.762	128	256128	128,64	AE	0.1	F	0.1	new	SMOTE	before	0.955428
integrate	GSE110894	I.BET.762	128	256128	128,64	AE	0.1	F	0.01	old	SMOTE	before	0.955428
integrate	GSE110894	I.BET.762	64	256128	128,64	AE	0.1	F	0.5	old	upsampling	before	0.955413
integrate	GSE110894	I.BET.762	64	256128	128,64	AE	0.1	F	0.01	old	upsampling	before	0.955413
integrate	GSE110894	I.BET.762	64	256128	128,64	AE	0.1	F	0.5	new	upsampling	before	0.955413
integrate	GSE110894	I.BET.762	64	256128	128,64	AE	0.1	F	0.1	new	upsampling	before	0.955413
integrate	GSE110894	I.BET.762	64	256128	128,64	AE	0.1	F	0.1	old	upsampling	before	0.955413
integrate	GSE110894	I.BET.762	64	256128	128,64	AE	0.1	F	0.01	new	upsampling	before	0.955413
new	GSE110894	I.BET.762	256	256128	128,64	DAE	0.3	F	0.5	new	downsampling	after	0.95533
integrate	GSE110894	I.BET.762	128	512256	256128	DAE	0.3	F	0.01	old	no	after	0.955038
new	GSE110894	I.BET.762	64	256128	256128	DAE	0.3	F	0.1	old	SMOTE	after	0.954937
integrate	GSE110894	I.BET.762	128	256128	128,64	AE	0.3	F	0.5	new	SMOTE	before	0.954485
integrate	GSE110894	I.BET.762	128	256128	128,64	AE	0.3	F	0.01	new	SMOTE	before	0.954485
integrate	GSE110894	I.BET.762	128	256128	128,64	AE	0.3	F	0.01	old	SMOTE	before	0.954485
integrate	GSE110894	I.BET.762	128	256128	128,64	AE	0.3	F	0.1	new	SMOTE	before	0.954485
integrate	GSE110894	I.BET.762	128	256128	128,64	AE	0.3	F	0.1	old	SMOTE	before	0.954485
integrate	GSE110894	I.BET.762	128	256128	128,64	AE	0.3	F	0.5	old	SMOTE	before	0.954485
new	GSE110894	I.BET.762	128	512256	256128	DAE	0.3	F	0.5	new	upsampling	after	0.95379
new	GSE110894	I.BET.762	128	512256	256128	DAE	0.3	F	0.1	new	upsampling	after	0.95379
new	GSE110894	I.BET.762	128	512256	256128	DAE	0.3	F	0.01	new	upsampling	after	0.95379
new	GSE110894	I.BET.762	256	256128	128,64	DAE	0.3	F	0.1	old	upsampling	before	0.953439
new	GSE110894	I.BET.762	256	256128	128,64	DAE	0.3	F	0.5	old	upsampling	before	0.953439
new	GSE110894	I.BET.762	256	256128	128,64	DAE	0.3	F	0.01	old	upsampling	before	0.953439
new	GSE110894	I.BET.762	256	256128	128,64	DAE	0.3	F	0.5	new	upsampling	before	0.953439
new	GSE110894	I.BET.762	256	256128	128,64	DAE	0.3	F	0.1	new	upsampling	before	0.953439
old	GSE110894	I.BET.762	64	256128	128,64	DAE	0.3	F	0.5	old	upsampling	after	0.953149
old	GSE110894	I.BET.762	64	256128	128,64	DAE	0.3	F	0.01	old	upsampling	after	0.953149
integrate	GSE110894	I.BET.762	512	512256	128,64	DAE	0.1	F	0.1	old	SMOTE	after	0.953016
integrate	GSE110894	I.BET.762	512	512256	128,64	DAE	0.1	F	0.01	old	SMOTE	after	0.953016
integrate	GSE110894	I.BET.762	256	256128	128,64	AE	0.3	F	0.1	old	no	after	0.952745
integrate	GSE110894	I.BET.762	256	256128	128,64	AE	0.3	F	0.5	old	no	after	0.952745
integrate	GSE110894	I.BET.762	256	256128	128,64	AE	0.3	F	0.01	old	no	after	0.952745
new	GSE110894	I.BET.762	128	256128	128,64	AE	0.3	F	0.01	old	downsampling	before	0.952729
new	GSE110894	I.BET.762	128	256128	128,64	AE	0.3	F	0.01	new	downsampling	before	0.952729
new	GSE110894	I.BET.762	128	256128	128,64	AE	0.3	F	0.5	old	downsampling	before	0.952729
new	GSE110894	I.BET.762	128	256128	128,64	AE	0.3	F	0.5	new	downsampling	before	0.952729
new	GSE110894	I.BET.762	128	256128	128,64	AE	0.3	F	0.1	new	downsampling	before	0.952729
new	GSE110894	I.BET.762	128	256128	128,64	AE	0.3	F	0.1	old	downsampling	before	0.952729
integrate	GSE110894	I.BET.762	64	256128	128,64	DAE	0.3	F	0.5	new	downsampling	before	0.952709
integrate	GSE110894	I.BET.762	64	256128	128,64	DAE	0.3	F	0.5	old	downsampling	before	0.952709
integrate	GSE110894	I.BET.762	64	256128	128,64	DAE	0.3	F	0.1	new	downsampling	before	0.952709
old	GSE110894	I.BET.762	128	256128	256128	DAE	0.1	F	0.1	new	SMOTE	before	0.952668
old	GSE110894	I.BET.762	128	256128	256128	DAE	0.1	F	0.01	new	SMOTE	before	0.952668
integrate	GSE110894	I.BET.762	128	512256	256128	DAE	0.3	F	0.1	new	no	before	0.952578
integrate	GSE110894	I.BET.762	128	512256	256128	DAE	0.3	F	0.01	old	no	before	0.952578
integrate	GSE110894	I.BET.762	128	512256	256128	DAE	0.3	F	0.01	new	no	before	0.952578
integrate	GSE110894	I.BET.762	256	256128	256128	AE	0.3	F	0.01	old	downsampling	before	0.952449
integrate	GSE110894	I.BET.762	256	256128	256128	AE	0.3	F	0.1	old	downsampling	before	0.952449
integrate	GSE110894	I.BET.762	256	256128	256128	AE	0.3	F	0.1	new	downsampling	before	0.952449
integrate	GSE110894	I.BET.762	256	256128	256128	AE	0.3	F	0.5	new	downsampling	before	0.952449
integrate	GSE110894	I.BET.762	256	256128	256128	AE	0.3	F	0.5	old	downsampling	before	0.952449
integrate	GSE110894	I.BET.762	256	256128	256128	AE	0.3	F	0.01	new	downsampling	before	0.952449
integrate	GSE110894	I.BET.762	64	256128	128,64	DAE	0.3	F	0.5	old	downsampling	after	0.952419
integrate	GSE110894	I.BET.762	256	256128	256128	AE	0.3	F	0.1	old	downsampling	after	0.952251
integrate	GSE110894	I.BET.762	256	256128	256128	AE	0.3	F	0.5	old	downsampling	after	0.952251
integrate	GSE110894	I.BET.762	256	256128	256128	AE	0.3	F	0.01	old	downsampling	after	0.952251
new	GSE110894	I.BET.762	256	256128	128,64	DAE	0.3	F	0.1	old	upsampling	after	0.95199
new	GSE110894	I.BET.762	256	256128	128,64	DAE	0.3	F	0.5	old	upsampling	after	0.95199
new	GSE110894	I.BET.762	256	256128	128,64	DAE	0.3	F	0.01	old	upsampling	after	0.95199
new	GSE110894	I.BET.762	32	256128	128,64	DAE	0.3	F	0.01	new	downsampling	after	0.951858
integrate	GSE110894	I.BET.762	64	512256	256128	DAE	0.3	F	0.1	old	downsampling	after	0.951773
old	GSE110894	I.BET.762	128	512256	128,64	AE	0.3	F	0.01	old	downsampling	after	0.951178
old	GSE110894	I.BET.762	128	512256	128,64	AE	0.3	F	0.1	old	downsampling	after	0.951178
old	GSE110894	I.BET.762	128	512256	128,64	AE	0.3	F	0.5	old	downsampling	after	0.951178
new	GSE110894	I.BET.762	128	512256	256128	DAE	0.3	F	0.1	old	upsampling	after	0.950986
new	GSE110894	I.BET.762	256	512256	128,64	DAE	0.3	F	0.1	new	SMOTE	after	0.950846
integrate	GSE110894	I.BET.762	512	512256	128,64	DAE	0.1	F	0.1	old	SMOTE	before	0.950841
integrate	GSE110894	I.BET.762	512	512256	128,64	DAE	0.1	F	0.01	new	SMOTE	before	0.950841
integrate	GSE110894	I.BET.762	512	512256	128,64	DAE	0.1	F	0.5	new	SMOTE	before	0.950841
integrate	GSE110894	I.BET.762	512	512256	128,64	DAE	0.1	F	0.01	old	SMOTE	before	0.950841
old	GSE110894	I.BET.762	128	256128	256128	DAE	0.3	F	0.5	new	upsampling	after	0.950771
old	GSE110894	I.BET.762	128	256128	256128	DAE	0.3	F	0.01	new	upsampling	after	0.950771
old	GSE110894	I.BET.762	128	256128	256128	DAE	0.3	F	0.1	new	upsampling	after	0.950771
new	GSE110894	I.BET.762	128	512256	256128	DAE	0.3	F	0.1	new	upsampling	before	0.950693
new	GSE110894	I.BET.762	128	512256	256128	DAE	0.3	F	0.5	new	upsampling	before	0.950693
new	GSE110894	I.BET.762	128	512256	256128	DAE	0.3	F	0.1	old	upsampling	before	0.950693
new	GSE110894	I.BET.762	128	512256	256128	DAE	0.3	F	0.01	new	upsampling	before	0.950693
integrate	GSE110894	I.BET.762	64	512256	256128	DAE	0.3	F	0.01	new	downsampling	before	0.950604
integrate	GSE110894	I.BET.762	64	512256	256128	DAE	0.3	F	0.1	old	downsampling	before	0.950604
integrate	GSE110894	I.BET.762	64	512256	256128	DAE	0.3	F	0.5	new	downsampling	before	0.950604
new	GSE110894	I.BET.762	512	256128	256128	DAE	0.1	F	0.5	new	downsampling	after	0.950194
new	GSE110894	I.BET.762	512	256128	256128	DAE	0.1	F	0.1	new	downsampling	after	0.950194
old	GSE110894	I.BET.762	512	512256	128,64	AE	0.1	F	0.5	new	SMOTE	after	0.950171
old	GSE110894	I.BET.762	512	512256	128,64	AE	0.1	F	0.1	new	SMOTE	after	0.950171
old	GSE110894	I.BET.762	512	512256	128,64	AE	0.1	F	0.01	new	SMOTE	after	0.950171
new	GSE110894	I.BET.762	64	256128	128,64	AE	0.3	F	0.1	old	SMOTE	before	0.9498
new	GSE110894	I.BET.762	64	256128	128,64	AE	0.3	F	0.01	new	SMOTE	before	0.9498
new	GSE110894	I.BET.762	64	256128	128,64	AE	0.3	F	0.5	old	SMOTE	before	0.9498
new	GSE110894	I.BET.762	64	256128	128,64	AE	0.3	F	0.5	new	SMOTE	before	0.9498
new	GSE110894	I.BET.762	64	256128	128,64	AE	0.3	F	0.1	new	SMOTE	before	0.9498
new	GSE110894	I.BET.762	64	256128	128,64	AE	0.3	F	0.01	old	SMOTE	before	0.9498
new	GSE110894	I.BET.762	64	512256	256128	DAE	0.3	F	0.01	new	upsampling	after	0.948686
new	GSE110894	I.BET.762	64	512256	256128	DAE	0.3	F	0.5	new	upsampling	after	0.948686
new	GSE110894	I.BET.762	512	512256	128,64	AE	0.1	F	0.1	old	downsampling	after	0.948315
new	GSE110894	I.BET.762	512	512256	128,64	AE	0.1	F	0.01	old	downsampling	after	0.948315
new	GSE110894	I.BET.762	512	512256	128,64	AE	0.1	F	0.5	old	downsampling	after	0.948315
new	GSE110894	I.BET.762	512	512256	128,64	AE	0.1	F	0.5	old	downsampling	before	0.948159
new	GSE110894	I.BET.762	512	512256	128,64	AE	0.1	F	0.5	new	downsampling	before	0.948159
new	GSE110894	I.BET.762	512	512256	128,64	AE	0.1	F	0.1	old	downsampling	before	0.948159
new	GSE110894	I.BET.762	512	512256	128,64	AE	0.1	F	0.1	new	downsampling	before	0.948159
new	GSE110894	I.BET.762	512	512256	128,64	AE	0.1	F	0.01	new	downsampling	before	0.948159
new	GSE110894	I.BET.762	512	512256	128,64	AE	0.1	F	0.01	old	downsampling	before	0.948159
old	GSE110894	I.BET.762	128	512256	128,64	AE	0.3	F	0.1	new	downsampling	before	0.947941
old	GSE110894	I.BET.762	128	512256	128,64	AE	0.3	F	0.5	new	downsampling	before	0.947941
old	GSE110894	I.BET.762	128	512256	128,64	AE	0.3	F	0.1	old	downsampling	before	0.947941
old	GSE110894	I.BET.762	128	512256	128,64	AE	0.3	F	0.5	old	downsampling	before	0.947941
old	GSE110894	I.BET.762	128	512256	128,64	AE	0.3	F	0.01	old	downsampling	before	0.947941
old	GSE110894	I.BET.762	128	512256	128,64	AE	0.3	F	0.01	new	downsampling	before	0.947941
integrate	GSE110894	I.BET.762	256	512256	256128	AE	0.3	F	0.5	old	upsampling	before	0.947831
integrate	GSE110894	I.BET.762	256	512256	256128	AE	0.3	F	0.5	new	upsampling	before	0.947831
integrate	GSE110894	I.BET.762	256	512256	256128	AE	0.3	F	0.1	new	upsampling	before	0.947831
integrate	GSE110894	I.BET.762	256	512256	256128	AE	0.3	F	0.01	old	upsampling	before	0.947831
integrate	GSE110894	I.BET.762	256	512256	256128	AE	0.3	F	0.1	old	upsampling	before	0.947831
integrate	GSE110894	I.BET.762	256	512256	256128	AE	0.3	F	0.01	new	upsampling	before	0.947831
integrate	GSE110894	I.BET.762	256	256128	128,64	AE	0.3	F	0.1	old	no	before	0.947541
integrate	GSE110894	I.BET.762	256	256128	128,64	AE	0.3	F	0.1	new	no	before	0.947541
integrate	GSE110894	I.BET.762	256	256128	128,64	AE	0.3	F	0.5	new	no	before	0.947541
integrate	GSE110894	I.BET.762	256	256128	128,64	AE	0.3	F	0.01	old	no	before	0.947541
integrate	GSE110894	I.BET.762	256	256128	128,64	AE	0.3	F	0.5	old	no	before	0.947541
integrate	GSE110894	I.BET.762	256	256128	128,64	AE	0.3	F	0.01	new	no	before	0.947541
old	GSE110894	I.BET.762	512	256128	128,64	DAE	0.3	F	0.01	old	SMOTE	after	0.947334
integrate	GSE110894	I.BET.762	128	512256	256128	DAE	0.1	F	0.1	new	SMOTE	after	0.947136
integrate	GSE110894	I.BET.762	128	512256	256128	DAE	0.1	F	0.01	new	SMOTE	after	0.947136
old	GSE110894	I.BET.762	64	256128	256128	AE	0.3	F	0.01	new	downsampling	before	0.946798
old	GSE110894	I.BET.762	64	256128	256128	AE	0.3	F	0.1	old	downsampling	before	0.946798
old	GSE110894	I.BET.762	64	256128	256128	AE	0.3	F	0.1	new	downsampling	before	0.946798
old	GSE110894	I.BET.762	64	256128	256128	AE	0.3	F	0.5	old	downsampling	before	0.946798
old	GSE110894	I.BET.762	64	256128	256128	AE	0.3	F	0.5	new	downsampling	before	0.946798
old	GSE110894	I.BET.762	64	256128	256128	AE	0.3	F	0.01	old	downsampling	before	0.946798
integrate	GSE110894	I.BET.762	256	512256	256128	AE	0.3	F	0.5	old	upsampling	after	0.946651
integrate	GSE110894	I.BET.762	256	512256	256128	AE	0.3	F	0.1	old	upsampling	after	0.946651
integrate	GSE110894	I.BET.762	256	512256	256128	AE	0.3	F	0.01	old	upsampling	after	0.946651
new	GSE110894	I.BET.762	128	256128	128,64	DAE	0.3	F	0.1	new	upsampling	before	0.946453
integrate	GSE110894	I.BET.762	32	256128	128,64	AE	0.1	F	0.01	old	downsampling	before	0.946303
integrate	GSE110894	I.BET.762	32	256128	128,64	AE	0.1	F	0.01	new	downsampling	before	0.946303
integrate	GSE110894	I.BET.762	32	256128	128,64	AE	0.1	F	0.5	old	downsampling	before	0.946303
integrate	GSE110894	I.BET.762	32	256128	128,64	AE	0.1	F	0.1	old	downsampling	before	0.946303
integrate	GSE110894	I.BET.762	32	256128	128,64	AE	0.1	F	0.1	new	downsampling	before	0.946303
integrate	GSE110894	I.BET.762	32	256128	128,64	AE	0.1	F	0.5	new	downsampling	before	0.946303
new	GSE110894	I.BET.762	32	256128	256128	AE	0.3	F	0.5	old	SMOTE	after	0.945807
new	GSE110894	I.BET.762	32	256128	256128	AE	0.3	F	0.01	old	SMOTE	after	0.945807
new	GSE110894	I.BET.762	32	256128	256128	AE	0.3	F	0.1	old	SMOTE	after	0.945807
old	GSE110894	I.BET.762	512	256128	128,64	DAE	0.3	F	0.01	old	SMOTE	before	0.945739
old	GSE110894	I.BET.762	512	256128	128,64	DAE	0.3	F	0.1	new	SMOTE	before	0.945739
old	GSE110894	I.BET.762	512	256128	128,64	DAE	0.3	F	0.5	new	SMOTE	before	0.945739
old	GSE110894	I.BET.762	128	256128	128,64	DAE	0.3	F	0.1	new	upsampling	before	0.945559
old	GSE110894	I.BET.762	128	256128	128,64	DAE	0.3	F	0.01	old	upsampling	before	0.945559
old	GSE110894	I.BET.762	128	256128	128,64	DAE	0.3	F	0.01	new	upsampling	before	0.945559
old	GSE110894	I.BET.762	128	256128	128,64	DAE	0.3	F	0.01	old	upsampling	after	0.944949
integrate	GSE110894	I.BET.762	512	512256	128,64	AE	0.3	F	0.01	new	no	after	0.94415
integrate	GSE110894	I.BET.762	512	512256	128,64	AE	0.3	F	0.5	new	no	after	0.94415
integrate	GSE110894	I.BET.762	512	512256	128,64	AE	0.3	F	0.1	new	no	after	0.94415
new	GSE110894	I.BET.762	64	256128	128,64	AE	0.3	F	0.01	old	SMOTE	after	0.944136
new	GSE110894	I.BET.762	64	256128	128,64	AE	0.3	F	0.5	old	SMOTE	after	0.944136
new	GSE110894	I.BET.762	64	256128	128,64	AE	0.3	F	0.1	old	SMOTE	after	0.944136
integrate	GSE110894	I.BET.762	64	256128	256128	DAE	0.1	F	0.5	old	upsampling	after	0.943299
integrate	GSE110894	I.BET.762	64	256128	256128	DAE	0.1	F	0.1	old	upsampling	after	0.943299
integrate	GSE110894	I.BET.762	128	512256	128,64	AE	0.3	F	0.01	old	no	after	0.94316
integrate	GSE110894	I.BET.762	128	512256	128,64	AE	0.3	F	0.1	old	no	after	0.94316
integrate	GSE110894	I.BET.762	128	512256	128,64	AE	0.3	F	0.5	old	no	after	0.94316
old	GSE110894	I.BET.762	128	512256	128,64	DAE	0.1	F	0.5	new	upsampling	before	0.942945
old	GSE110894	I.BET.762	128	512256	128,64	DAE	0.1	F	0.01	new	upsampling	before	0.942945
integrate	GSE110894	I.BET.762	128	256128	128,64	DAE	0.1	F	0.5	old	downsampling	after	0.942879
new	GSE110894	I.BET.762	128	512256	256128	AE	0.1	F	0.01	new	SMOTE	after	0.942624
new	GSE110894	I.BET.762	128	512256	256128	AE	0.1	F	0.1	new	SMOTE	after	0.942624
new	GSE110894	I.BET.762	128	512256	256128	AE	0.1	F	0.5	new	SMOTE	after	0.942624
integrate	GSE110894	I.BET.762	128	512256	128,64	AE	0.3	F	0.5	old	no	before	0.942527
integrate	GSE110894	I.BET.762	128	512256	128,64	AE	0.3	F	0.01	new	no	before	0.942527
integrate	GSE110894	I.BET.762	128	512256	128,64	AE	0.3	F	0.01	old	no	before	0.942527
integrate	GSE110894	I.BET.762	128	512256	128,64	AE	0.3	F	0.5	new	no	before	0.942527
integrate	GSE110894	I.BET.762	128	512256	128,64	AE	0.3	F	0.1	new	no	before	0.942527
integrate	GSE110894	I.BET.762	128	512256	128,64	AE	0.3	F	0.1	old	no	before	0.942527
old	GSE110894	I.BET.762	512	512256	128,64	AE	0.1	F	0.01	old	downsampling	before	0.942073
old	GSE110894	I.BET.762	512	512256	128,64	AE	0.1	F	0.1	old	downsampling	before	0.942073
old	GSE110894	I.BET.762	512	512256	128,64	AE	0.1	F	0.5	new	downsampling	before	0.942073
old	GSE110894	I.BET.762	512	512256	128,64	AE	0.1	F	0.1	new	downsampling	before	0.942073
old	GSE110894	I.BET.762	512	512256	128,64	AE	0.1	F	0.5	old	downsampling	before	0.942073
old	GSE110894	I.BET.762	512	512256	128,64	AE	0.1	F	0.01	new	downsampling	before	0.942073
new	GSE110894	I.BET.762	128	512256	256128	AE	0.1	F	0.1	new	SMOTE	before	0.941687
new	GSE110894	I.BET.762	128	512256	256128	AE	0.1	F	0.1	old	SMOTE	before	0.941687
new	GSE110894	I.BET.762	128	512256	256128	AE	0.1	F	0.01	new	SMOTE	before	0.941687
new	GSE110894	I.BET.762	128	512256	256128	AE	0.1	F	0.01	old	SMOTE	before	0.941687
new	GSE110894	I.BET.762	128	512256	256128	AE	0.1	F	0.5	new	SMOTE	before	0.941687
new	GSE110894	I.BET.762	128	512256	256128	AE	0.1	F	0.5	old	SMOTE	before	0.941687
integrate	GSE110894	I.BET.762	128	256128	128,64	DAE	0.1	F	0.5	old	downsampling	before	0.941684
integrate	GSE110894	I.BET.762	128	256128	128,64	DAE	0.1	F	0.1	new	downsampling	before	0.941684
new	GSE110894	I.BET.762	256	256128	128,64	DAE	0.3	F	0.5	new	upsampling	after	0.941657
new	GSE110894	I.BET.762	256	256128	128,64	DAE	0.3	F	0.1	new	upsampling	after	0.941657
new	GSE110894	I.BET.762	128	512256	256128	AE	0.1	F	0.1	old	SMOTE	after	0.941445
new	GSE110894	I.BET.762	128	512256	256128	AE	0.1	F	0.5	old	SMOTE	after	0.941445
new	GSE110894	I.BET.762	128	512256	256128	AE	0.1	F	0.01	old	SMOTE	after	0.941445
integrate	GSE110894	I.BET.762	32	256128	128,64	AE	0.1	F	0.01	old	downsampling	after	0.941126
integrate	GSE110894	I.BET.762	32	256128	128,64	AE	0.1	F	0.1	old	downsampling	after	0.941126
integrate	GSE110894	I.BET.762	32	256128	128,64	AE	0.1	F	0.5	old	downsampling	after	0.941126
new	GSE110894	I.BET.762	512	256128	128,64	AE	0.3	F	0.5	new	SMOTE	after	0.941085
new	GSE110894	I.BET.762	512	256128	128,64	AE	0.3	F	0.1	new	SMOTE	after	0.941085
new	GSE110894	I.BET.762	512	256128	128,64	AE	0.3	F	0.01	new	SMOTE	after	0.941085
new	GSE110894	I.BET.762	512	512256	128,64	AE	0.1	F	0.5	new	downsampling	after	0.940138
new	GSE110894	I.BET.762	512	512256	128,64	AE	0.1	F	0.1	new	downsampling	after	0.940138
new	GSE110894	I.BET.762	512	512256	128,64	AE	0.1	F	0.01	new	downsampling	after	0.940138
old	GSE110894	I.BET.762	64	256128	256128	AE	0.3	F	0.5	old	downsampling	after	0.939961
old	GSE110894	I.BET.762	64	256128	256128	AE	0.3	F	0.1	old	downsampling	after	0.939961
old	GSE110894	I.BET.762	64	256128	256128	AE	0.3	F	0.01	old	downsampling	after	0.939961
new	GSE110894	I.BET.762	32	256128	256128	AE	0.3	F	0.1	new	SMOTE	before	0.939289
new	GSE110894	I.BET.762	32	256128	256128	AE	0.3	F	0.5	new	SMOTE	before	0.939289
new	GSE110894	I.BET.762	32	256128	256128	AE	0.3	F	0.1	old	SMOTE	before	0.939289
new	GSE110894	I.BET.762	32	256128	256128	AE	0.3	F	0.01	old	SMOTE	before	0.939289
new	GSE110894	I.BET.762	32	256128	256128	AE	0.3	F	0.5	old	SMOTE	before	0.939289
new	GSE110894	I.BET.762	32	256128	256128	AE	0.3	F	0.01	new	SMOTE	before	0.939289
old	GSE110894	I.BET.762	64	256128	128,64	AE	0.1	F	0.1	old	SMOTE	after	0.939227
old	GSE110894	I.BET.762	64	256128	128,64	AE	0.1	F	0.01	old	SMOTE	after	0.939227
old	GSE110894	I.BET.762	64	256128	128,64	AE	0.1	F	0.5	old	SMOTE	after	0.939227
new	GSE110894	I.BET.762	64	256128	128,64	DAE	0.1	F	0.01	old	SMOTE	after	0.939059
new	GSE110894	I.BET.762	64	256128	128,64	DAE	0.1	F	0.1	old	SMOTE	after	0.939059
integrate	GSE110894	I.BET.762	64	256128	256128	DAE	0.1	F	0.1	new	upsampling	before	0.938972
integrate	GSE110894	I.BET.762	64	256128	256128	DAE	0.1	F	0.5	old	upsampling	before	0.938972
integrate	GSE110894	I.BET.762	64	256128	256128	DAE	0.1	F	0.01	new	upsampling	before	0.938972
integrate	GSE110894	I.BET.762	64	256128	256128	DAE	0.1	F	0.1	old	upsampling	before	0.938972
old	GSE110894	I.BET.762	64	256128	128,64	AE	0.1	F	0.01	new	SMOTE	before	0.938136
old	GSE110894	I.BET.762	64	256128	128,64	AE	0.1	F	0.1	new	SMOTE	before	0.938136
old	GSE110894	I.BET.762	64	256128	128,64	AE	0.1	F	0.5	new	SMOTE	before	0.938136
old	GSE110894	I.BET.762	64	256128	128,64	AE	0.1	F	0.5	old	SMOTE	before	0.938136
old	GSE110894	I.BET.762	64	256128	128,64	AE	0.1	F	0.01	old	SMOTE	before	0.938136
old	GSE110894	I.BET.762	64	256128	128,64	AE	0.1	F	0.1	old	SMOTE	before	0.938136
new	GSE110894	I.BET.762	64	256128	256128	DAE	0.3	F	0.01	old	downsampling	before	0.937747
new	GSE110894	I.BET.762	64	256128	256128	DAE	0.3	F	0.1	old	downsampling	before	0.937747
new	GSE110894	I.BET.762	64	256128	256128	DAE	0.3	F	0.5	new	downsampling	before	0.937747
new	GSE110894	I.BET.762	64	512256	256128	DAE	0.3	F	0.01	old	SMOTE	after	0.937588
new	GSE110894	I.BET.762	32	256128	256128	AE	0.3	F	0.5	new	SMOTE	after	0.937587
integrate	GSE110894	I.BET.762	256	256128	256128	AE	0.1	F	0.1	old	upsampling	after	0.937302
integrate	GSE110894	I.BET.762	256	256128	256128	AE	0.1	F	0.01	old	upsampling	after	0.937302
integrate	GSE110894	I.BET.762	256	256128	256128	AE	0.1	F	0.5	old	upsampling	after	0.937302
integrate	GSE110894	I.BET.762	32	256128	256128	AE	0.3	F	0.01	old	SMOTE	after	0.93727
integrate	GSE110894	I.BET.762	32	256128	256128	AE	0.3	F	0.1	old	SMOTE	after	0.93727
integrate	GSE110894	I.BET.762	32	256128	256128	AE	0.3	F	0.5	old	SMOTE	after	0.93727
old	GSE110894	I.BET.762	256	512256	128,64	DAE	0.3	F	0.01	new	downsampling	after	0.937006
old	GSE110894	I.BET.762	128	512256	128,64	AE	0.1	F	0.01	old	downsampling	after	0.936419
old	GSE110894	I.BET.762	128	512256	128,64	AE	0.1	F	0.1	old	downsampling	after	0.936419
old	GSE110894	I.BET.762	128	512256	128,64	AE	0.1	F	0.5	old	downsampling	after	0.936419
old	GSE110894	I.BET.762	128	512256	128,64	AE	0.1	F	0.5	new	downsampling	before	0.936408
old	GSE110894	I.BET.762	128	512256	128,64	AE	0.1	F	0.1	old	downsampling	before	0.936408
old	GSE110894	I.BET.762	128	512256	128,64	AE	0.1	F	0.01	old	downsampling	before	0.936408
old	GSE110894	I.BET.762	128	512256	128,64	AE	0.1	F	0.01	new	downsampling	before	0.936408
old	GSE110894	I.BET.762	128	512256	128,64	AE	0.1	F	0.1	new	downsampling	before	0.936408
old	GSE110894	I.BET.762	128	512256	128,64	AE	0.1	F	0.5	old	downsampling	before	0.936408
integrate	GSE110894	I.BET.762	256	512256	128,64	AE	0.1	F	0.01	old	upsampling	after	0.936315
integrate	GSE110894	I.BET.762	256	512256	128,64	AE	0.1	F	0.5	old	upsampling	after	0.936315
integrate	GSE110894	I.BET.762	256	512256	128,64	AE	0.1	F	0.1	old	upsampling	after	0.936315
new	GSE110894	I.BET.762	128	512256	256128	DAE	0.3	F	0.1	new	SMOTE	before	0.936201
new	GSE110894	I.BET.762	128	512256	256128	DAE	0.3	F	0.01	new	SMOTE	before	0.936201
new	GSE110894	I.BET.762	128	512256	256128	DAE	0.3	F	0.5	new	SMOTE	before	0.936201
new	GSE110894	I.BET.762	128	512256	256128	DAE	0.3	F	0.01	old	SMOTE	before	0.936201
integrate	GSE110894	I.BET.762	64	512256	256128	DAE	0.1	F	0.5	old	no	before	0.936034
integrate	GSE110894	I.BET.762	64	512256	256128	DAE	0.1	F	0.1	new	no	before	0.936034
integrate	GSE110894	I.BET.762	64	512256	256128	DAE	0.1	F	0.1	old	no	before	0.936034
integrate	GSE110894	I.BET.762	64	512256	256128	DAE	0.1	F	0.01	old	no	before	0.936034
integrate	GSE110894	I.BET.762	64	512256	256128	DAE	0.1	F	0.5	new	no	before	0.936034
new	GSE110894	I.BET.762	128	512256	256128	DAE	0.3	F	0.01	old	SMOTE	after	0.935651
old	GSE110894	I.BET.762	32	256128	128,64	AE	0.1	F	0.5	old	downsampling	after	0.935554
old	GSE110894	I.BET.762	32	256128	128,64	AE	0.1	F	0.01	old	downsampling	after	0.935554
old	GSE110894	I.BET.762	32	256128	128,64	AE	0.1	F	0.1	old	downsampling	after	0.935554
new	GSE110894	I.BET.762	64	256128	128,64	AE	0.3	F	0.5	new	SMOTE	after	0.935535
new	GSE110894	I.BET.762	64	256128	128,64	AE	0.3	F	0.1	new	SMOTE	after	0.935535
new	GSE110894	I.BET.762	64	256128	128,64	AE	0.3	F	0.01	new	SMOTE	after	0.935535
integrate	GSE110894	I.BET.762	128	512256	128,64	DAE	0.1	F	0.01	old	downsampling	after	0.935507
integrate	GSE110894	I.BET.762	128	512256	128,64	DAE	0.1	F	0.1	old	downsampling	after	0.935507
integrate	GSE110894	I.BET.762	128	512256	128,64	DAE	0.1	F	0.5	old	downsampling	after	0.935507
integrate	GSE110894	I.BET.762	256	512256	128,64	AE	0.1	F	0.1	old	upsampling	before	0.935285
integrate	GSE110894	I.BET.762	256	512256	128,64	AE	0.1	F	0.01	old	upsampling	before	0.935285
integrate	GSE110894	I.BET.762	256	512256	128,64	AE	0.1	F	0.01	new	upsampling	before	0.935285
integrate	GSE110894	I.BET.762	256	512256	128,64	AE	0.1	F	0.5	new	upsampling	before	0.935285
integrate	GSE110894	I.BET.762	256	512256	128,64	AE	0.1	F	0.5	old	upsampling	before	0.935285
integrate	GSE110894	I.BET.762	256	512256	128,64	AE	0.1	F	0.1	new	upsampling	before	0.935285
new	GSE110894	I.BET.762	256	512256	256128	DAE	0.3	F	0.01	new	SMOTE	after	0.935145
integrate	GSE110894	I.BET.762	256	256128	256128	AE	0.1	F	0.1	new	upsampling	before	0.934993
integrate	GSE110894	I.BET.762	256	256128	256128	AE	0.1	F	0.01	old	upsampling	before	0.934993
integrate	GSE110894	I.BET.762	256	256128	256128	AE	0.1	F	0.1	old	upsampling	before	0.934993
integrate	GSE110894	I.BET.762	256	256128	256128	AE	0.1	F	0.5	new	upsampling	before	0.934993
integrate	GSE110894	I.BET.762	256	256128	256128	AE	0.1	F	0.5	old	upsampling	before	0.934993
integrate	GSE110894	I.BET.762	256	256128	256128	AE	0.1	F	0.01	new	upsampling	before	0.934993
new	GSE110894	I.BET.762	512	512256	128,64	AE	0.1	F	0.01	old	SMOTE	after	0.934802
new	GSE110894	I.BET.762	512	512256	128,64	AE	0.1	F	0.5	old	SMOTE	after	0.934802
new	GSE110894	I.BET.762	512	512256	128,64	AE	0.1	F	0.1	old	SMOTE	after	0.934802
new	GSE110894	I.BET.762	256	512256	128,64	DAE	0.3	F	0.01	old	SMOTE	after	0.934697
new	GSE110894	I.BET.762	256	512256	128,64	DAE	0.3	F	0.1	old	SMOTE	after	0.934697
old	GSE110894	I.BET.762	64	512256	128,64	DAE	0.1	F	0.01	new	no	after	0.934457
old	GSE110894	I.BET.762	64	512256	128,64	DAE	0.1	F	0.5	new	no	after	0.934457
old	GSE110894	I.BET.762	512	512256	128,64	AE	0.1	F	0.01	old	downsampling	after	0.933898
old	GSE110894	I.BET.762	512	512256	128,64	AE	0.1	F	0.5	old	downsampling	after	0.933898
old	GSE110894	I.BET.762	512	512256	128,64	AE	0.1	F	0.1	old	downsampling	after	0.933898
integrate	GSE110894	I.BET.762	256	512256	128,64	DAE	0.1	F	0.1	old	SMOTE	after	0.933724
integrate	GSE110894	I.BET.762	256	512256	128,64	DAE	0.1	F	0.5	old	SMOTE	after	0.933724
new	GSE110894	I.BET.762	64	256128	128,64	DAE	0.1	F	0.1	old	SMOTE	before	0.933568
new	GSE110894	I.BET.762	64	256128	128,64	DAE	0.1	F	0.01	old	SMOTE	before	0.933568
new	GSE110894	I.BET.762	64	256128	128,64	DAE	0.1	F	0.01	new	SMOTE	before	0.933568
integrate	GSE110894	I.BET.762	128	512256	128,64	DAE	0.1	F	0.5	old	downsampling	before	0.933463
integrate	GSE110894	I.BET.762	128	512256	128,64	DAE	0.1	F	0.01	new	downsampling	before	0.933463
integrate	GSE110894	I.BET.762	128	512256	128,64	DAE	0.1	F	0.01	old	downsampling	before	0.933463
integrate	GSE110894	I.BET.762	128	512256	128,64	DAE	0.1	F	0.1	old	downsampling	before	0.933463
integrate	GSE110894	I.BET.762	64	512256	256128	DAE	0.1	F	0.01	old	no	after	0.933364
integrate	GSE110894	I.BET.762	64	512256	256128	DAE	0.1	F	0.5	old	no	after	0.933364
integrate	GSE110894	I.BET.762	64	512256	256128	DAE	0.1	F	0.1	old	no	after	0.933364
old	GSE110894	I.BET.762	32	512256	128,64	DAE	0.1	F	0.1	old	downsampling	before	0.933337
old	GSE110894	I.BET.762	32	512256	128,64	DAE	0.1	F	0.01	old	downsampling	before	0.933337
old	GSE110894	I.BET.762	32	512256	128,64	DAE	0.1	F	0.5	old	downsampling	before	0.933337
old	GSE110894	I.BET.762	32	512256	128,64	DAE	0.1	F	0.01	old	downsampling	after	0.932281
old	GSE110894	I.BET.762	32	512256	128,64	DAE	0.1	F	0.1	old	downsampling	after	0.932281
old	GSE110894	I.BET.762	32	512256	128,64	DAE	0.1	F	0.5	old	downsampling	after	0.932281
new	GSE110894	I.BET.762	256	256128	256128	DAE	0.3	F	0.1	new	upsampling	before	0.932069
new	GSE110894	I.BET.762	256	256128	256128	DAE	0.3	F	0.01	old	upsampling	before	0.932069
new	GSE110894	I.BET.762	256	256128	256128	DAE	0.3	F	0.01	new	upsampling	before	0.932069
new	GSE110894	I.BET.762	256	512256	128,64	DAE	0.3	F	0.01	old	SMOTE	before	0.931236
new	GSE110894	I.BET.762	256	512256	128,64	DAE	0.3	F	0.1	old	SMOTE	before	0.931236
new	GSE110894	I.BET.762	256	512256	128,64	DAE	0.3	F	0.1	new	SMOTE	before	0.931236
old	GSE110894	I.BET.762	512	256128	256128	AE	0.3	F	0.01	new	downsampling	after	0.931041
old	GSE110894	I.BET.762	512	256128	256128	AE	0.3	F	0.1	new	downsampling	after	0.931041
old	GSE110894	I.BET.762	512	256128	256128	AE	0.3	F	0.5	new	downsampling	after	0.931041
old	GSE110894	I.BET.762	32	256128	128,64	AE	0.1	F	0.5	new	downsampling	before	0.930806
old	GSE110894	I.BET.762	32	256128	128,64	AE	0.1	F	0.01	new	downsampling	before	0.930806
old	GSE110894	I.BET.762	32	256128	128,64	AE	0.1	F	0.5	old	downsampling	before	0.930806
old	GSE110894	I.BET.762	32	256128	128,64	AE	0.1	F	0.1	new	downsampling	before	0.930806
old	GSE110894	I.BET.762	32	256128	128,64	AE	0.1	F	0.1	old	downsampling	before	0.930806
old	GSE110894	I.BET.762	32	256128	128,64	AE	0.1	F	0.01	old	downsampling	before	0.930806
new	GSE110894	I.BET.762	512	256128	256128	DAE	0.3	F	0.01	old	upsampling	after	0.930472
new	GSE110894	I.BET.762	512	256128	256128	DAE	0.3	F	0.5	old	upsampling	after	0.930472
integrate	GSE110894	I.BET.762	32	256128	128,64	DAE	0.3	F	0.1	new	SMOTE	before	0.93031
old	GSE110894	I.BET.762	128	512256	128,64	DAE	0.3	F	0.1	new	upsampling	after	0.929888
new	GSE110894	I.BET.762	512	512256	128,64	AE	0.1	F	0.1	new	SMOTE	before	0.929634
new	GSE110894	I.BET.762	512	512256	128,64	AE	0.1	F	0.01	new	SMOTE	before	0.929634
new	GSE110894	I.BET.762	512	512256	128,64	AE	0.1	F	0.5	old	SMOTE	before	0.929634
new	GSE110894	I.BET.762	512	512256	128,64	AE	0.1	F	0.1	old	SMOTE	before	0.929634
new	GSE110894	I.BET.762	512	512256	128,64	AE	0.1	F	0.01	old	SMOTE	before	0.929634
new	GSE110894	I.BET.762	512	512256	128,64	AE	0.1	F	0.5	new	SMOTE	before	0.929634
old	GSE110894	I.BET.762	32	512256	256128	AE	0.1	F	0.1	old	downsampling	after	0.929255
old	GSE110894	I.BET.762	32	512256	256128	AE	0.1	F	0.01	old	downsampling	after	0.929255
old	GSE110894	I.BET.762	32	512256	256128	AE	0.1	F	0.5	old	downsampling	after	0.929255
old	GSE110894	I.BET.762	32	512256	256128	AE	0.1	F	0.1	old	downsampling	before	0.929153
old	GSE110894	I.BET.762	32	512256	256128	AE	0.1	F	0.1	new	downsampling	before	0.929153
old	GSE110894	I.BET.762	32	512256	256128	AE	0.1	F	0.5	new	downsampling	before	0.929153
old	GSE110894	I.BET.762	32	512256	256128	AE	0.1	F	0.01	old	downsampling	before	0.929153
old	GSE110894	I.BET.762	32	512256	256128	AE	0.1	F	0.5	old	downsampling	before	0.929153
integrate	GSE110894	I.BET.762	256	512256	128,64	DAE	0.1	F	0.01	new	SMOTE	before	0.929096
integrate	GSE110894	I.BET.762	256	512256	128,64	DAE	0.1	F	0.1	old	SMOTE	before	0.929096
integrate	GSE110894	I.BET.762	256	512256	128,64	DAE	0.1	F	0.1	new	SMOTE	before	0.929096
integrate	GSE110894	I.BET.762	256	512256	128,64	DAE	0.1	F	0.5	old	SMOTE	before	0.929096
integrate	GSE110894	I.BET.762	256	512256	128,64	DAE	0.1	F	0.01	old	upsampling	after	0.928577
new	GSE110894	I.BET.762	512	256128	256128	DAE	0.3	F	0.5	old	upsampling	before	0.928407
new	GSE110894	I.BET.762	512	256128	256128	DAE	0.3	F	0.01	old	upsampling	before	0.928407
new	GSE110894	I.BET.762	512	256128	256128	DAE	0.3	F	0.01	new	upsampling	before	0.928407
integrate	GSE110894	I.BET.762	512	512256	256128	DAE	0.1	F	0.01	new	upsampling	after	0.928407
new	GSE110894	I.BET.762	64	512256	256128	DAE	0.3	F	0.1	new	SMOTE	before	0.928336
new	GSE110894	I.BET.762	64	512256	256128	DAE	0.3	F	0.01	old	SMOTE	before	0.928336
new	GSE110894	I.BET.762	512	512256	128,64	DAE	0.1	F	0.01	old	downsampling	before	0.928052
new	GSE110894	I.BET.762	512	512256	128,64	DAE	0.1	F	0.1	old	downsampling	before	0.928052
new	GSE110894	I.BET.762	512	512256	128,64	DAE	0.1	F	0.01	new	downsampling	before	0.928052
new	GSE110894	I.BET.762	512	512256	128,64	DAE	0.1	F	0.5	new	downsampling	before	0.928052
new	GSE110894	I.BET.762	512	512256	128,64	DAE	0.1	F	0.5	old	downsampling	before	0.928052
integrate	GSE110894	I.BET.762	32	256128	128,64	DAE	0.3	F	0.5	new	SMOTE	before	0.927912
integrate	GSE110894	I.BET.762	32	256128	128,64	DAE	0.3	F	0.5	old	SMOTE	before	0.927912
integrate	GSE110894	I.BET.762	32	256128	128,64	DAE	0.3	F	0.01	old	SMOTE	before	0.927912
integrate	GSE110894	I.BET.762	32	256128	128,64	DAE	0.3	F	0.1	old	SMOTE	before	0.927912
integrate	GSE110894	I.BET.762	32	256128	128,64	DAE	0.3	F	0.01	new	SMOTE	before	0.927912
integrate	GSE110894	I.BET.762	256	512256	128,64	DAE	0.1	F	0.01	new	upsampling	before	0.927829
integrate	GSE110894	I.BET.762	256	512256	128,64	DAE	0.1	F	0.01	old	upsampling	before	0.927829
old	GSE110894	I.BET.762	256	256128	256128	DAE	0.3	F	0.01	old	no	after	0.927013
old	GSE110894	I.BET.762	256	256128	256128	DAE	0.3	F	0.5	old	no	after	0.927013
old	GSE110894	I.BET.762	256	256128	256128	DAE	0.3	F	0.1	old	no	after	0.927013
old	GSE110894	I.BET.762	128	256128	128,64	DAE	0.1	F	0.1	new	downsampling	before	0.926241
old	GSE110894	I.BET.762	128	256128	128,64	DAE	0.1	F	0.1	old	downsampling	before	0.926241
old	GSE110894	I.BET.762	128	256128	128,64	DAE	0.1	F	0.1	old	downsampling	after	0.925675
integrate	GSE110894	I.BET.762	128	256128	128,64	DAE	0.1	F	0.5	old	SMOTE	before	0.925047
integrate	GSE110894	I.BET.762	128	256128	128,64	DAE	0.1	F	0.1	old	SMOTE	before	0.925047
integrate	GSE110894	I.BET.762	128	256128	128,64	DAE	0.1	F	0.01	old	SMOTE	before	0.925047
integrate	GSE110894	I.BET.762	256	256128	256128	AE	0.3	F	0.5	old	SMOTE	after	0.924615
integrate	GSE110894	I.BET.762	256	256128	256128	AE	0.3	F	0.1	old	SMOTE	after	0.924615
integrate	GSE110894	I.BET.762	256	256128	256128	AE	0.3	F	0.01	old	SMOTE	after	0.924615
new	GSE110894	I.BET.762	256	256128	256128	DAE	0.3	F	0.01	old	upsampling	after	0.924587
integrate	GSE110894	I.BET.762	128	256128	128,64	DAE	0.1	F	0.01	old	no	after	0.924471
integrate	GSE110894	I.BET.762	32	256128	256128	AE	0.3	F	0.01	old	SMOTE	before	0.924462
integrate	GSE110894	I.BET.762	32	256128	256128	AE	0.3	F	0.5	old	SMOTE	before	0.924462
integrate	GSE110894	I.BET.762	32	256128	256128	AE	0.3	F	0.1	new	SMOTE	before	0.924462
integrate	GSE110894	I.BET.762	32	256128	256128	AE	0.3	F	0.1	old	SMOTE	before	0.924462
integrate	GSE110894	I.BET.762	32	256128	128,64	DAE	0.3	F	0.01	old	SMOTE	after	0.924328
integrate	GSE110894	I.BET.762	32	256128	128,64	DAE	0.3	F	0.5	old	SMOTE	after	0.924328
integrate	GSE110894	I.BET.762	32	256128	128,64	DAE	0.3	F	0.1	old	SMOTE	after	0.924328
integrate	GSE110894	I.BET.762	256	512256	256128	DAE	0.1	F	0.01	old	downsampling	before	0.924283
integrate	GSE110894	I.BET.762	256	512256	256128	DAE	0.1	F	0.5	new	downsampling	before	0.924283
integrate	GSE110894	I.BET.762	256	512256	256128	DAE	0.1	F	0.1	new	downsampling	before	0.924283
integrate	GSE110894	I.BET.762	256	512256	256128	DAE	0.1	F	0.1	old	downsampling	before	0.924283
integrate	GSE110894	I.BET.762	512	256128	128,64	DAE	0.3	F	0.5	new	no	before	0.924271
integrate	GSE110894	I.BET.762	512	256128	128,64	DAE	0.3	F	0.01	old	no	before	0.924271
integrate	GSE110894	I.BET.762	512	256128	128,64	DAE	0.3	F	0.01	new	no	before	0.924271
old	GSE110894	I.BET.762	128	512256	256128	DAE	0.1	F	0.01	new	upsampling	before	0.924158
old	GSE110894	I.BET.762	128	512256	256128	DAE	0.1	F	0.1	old	upsampling	before	0.924158
old	GSE110894	I.BET.762	128	512256	256128	DAE	0.1	F	0.5	old	upsampling	before	0.924158
old	GSE110894	I.BET.762	128	512256	256128	DAE	0.1	F	0.01	old	upsampling	before	0.924158
old	GSE110894	I.BET.762	512	512256	128,64	AE	0.1	F	0.5	new	downsampling	after	0.924054
old	GSE110894	I.BET.762	512	512256	128,64	AE	0.1	F	0.01	new	downsampling	after	0.924054
old	GSE110894	I.BET.762	512	512256	128,64	AE	0.1	F	0.1	new	downsampling	after	0.924054
new	GSE110894	I.BET.762	32	256128	128,64	AE	0.3	F	0.5	new	SMOTE	after	0.923884
new	GSE110894	I.BET.762	32	256128	128,64	AE	0.3	F	0.1	new	SMOTE	after	0.923884
new	GSE110894	I.BET.762	32	256128	128,64	AE	0.3	F	0.01	new	SMOTE	after	0.923884
old	GSE110894	I.BET.762	32	256128	256128	AE	0.1	F	0.1	old	downsampling	after	0.923846
old	GSE110894	I.BET.762	32	256128	256128	AE	0.1	F	0.01	old	downsampling	after	0.923846
old	GSE110894	I.BET.762	32	256128	256128	AE	0.1	F	0.5	old	downsampling	after	0.923846
old	GSE110894	I.BET.762	128	256128	128,64	AE	0.1	F	0.1	new	SMOTE	before	0.923842
old	GSE110894	I.BET.762	128	256128	128,64	AE	0.1	F	0.5	new	SMOTE	before	0.923842
old	GSE110894	I.BET.762	128	256128	128,64	AE	0.1	F	0.5	old	SMOTE	before	0.923842
old	GSE110894	I.BET.762	128	256128	128,64	AE	0.1	F	0.01	new	SMOTE	before	0.923842
old	GSE110894	I.BET.762	128	256128	128,64	AE	0.1	F	0.1	old	SMOTE	before	0.923842
old	GSE110894	I.BET.762	128	256128	128,64	AE	0.1	F	0.01	old	SMOTE	before	0.923842
old	GSE110894	I.BET.762	32	512256	256128	DAE	0.1	F	0.5	new	downsampling	after	0.923612
old	GSE110894	I.BET.762	32	256128	256128	AE	0.1	F	0.5	old	downsampling	before	0.923239
old	GSE110894	I.BET.762	32	256128	256128	AE	0.1	F	0.1	old	downsampling	before	0.923239
old	GSE110894	I.BET.762	32	256128	256128	AE	0.1	F	0.01	old	downsampling	before	0.923239
old	GSE110894	I.BET.762	32	256128	256128	AE	0.1	F	0.01	new	downsampling	before	0.923239
old	GSE110894	I.BET.762	32	256128	256128	AE	0.1	F	0.5	new	downsampling	before	0.923239
old	GSE110894	I.BET.762	32	256128	256128	AE	0.1	F	0.1	new	downsampling	before	0.923239
integrate	GSE110894	I.BET.762	256	512256	256128	DAE	0.1	F	0.1	old	no	after	0.922985
old	GSE110894	I.BET.762	128	512256	256128	DAE	0.1	F	0.1	old	upsampling	after	0.92298
old	GSE110894	I.BET.762	128	512256	256128	DAE	0.1	F	0.01	old	upsampling	after	0.92298
old	GSE110894	I.BET.762	128	512256	256128	DAE	0.1	F	0.5	old	upsampling	after	0.92298
integrate	GSE110894	I.BET.762	256	512256	256128	DAE	0.1	F	0.01	new	no	before	0.922586
integrate	GSE110894	I.BET.762	256	512256	256128	DAE	0.1	F	0.1	old	no	before	0.922586
old	GSE110894	I.BET.762	256	512256	128,64	DAE	0.3	F	0.01	new	upsampling	after	0.922436
old	GSE110894	I.BET.762	256	512256	128,64	DAE	0.3	F	0.5	new	upsampling	after	0.922436
old	GSE110894	I.BET.762	128	256128	128,64	AE	0.1	F	0.1	old	SMOTE	after	0.922313
old	GSE110894	I.BET.762	128	256128	128,64	AE	0.1	F	0.5	old	SMOTE	after	0.922313
old	GSE110894	I.BET.762	128	256128	128,64	AE	0.1	F	0.01	old	SMOTE	after	0.922313
integrate	GSE110894	I.BET.762	256	512256	256128	DAE	0.1	F	0.1	old	downsampling	after	0.921857
integrate	GSE110894	I.BET.762	256	512256	256128	DAE	0.1	F	0.01	old	downsampling	after	0.921857
new	GSE110894	I.BET.762	256	256128	128,64	DAE	0.1	F	0.5	new	downsampling	after	0.921463
new	GSE110894	I.BET.762	256	256128	128,64	DAE	0.1	F	0.01	new	downsampling	after	0.921463
integrate	GSE110894	I.BET.762	128	256128	128,64	DAE	0.1	F	0.01	new	no	before	0.921457
integrate	GSE110894	I.BET.762	128	256128	128,64	DAE	0.1	F	0.01	old	no	before	0.921457
integrate	GSE110894	I.BET.762	128	256128	128,64	DAE	0.1	F	0.5	new	no	before	0.921457
old	GSE110894	I.BET.762	64	512256	256128	DAE	0.3	F	0.5	old	upsampling	after	0.920581
old	GSE110894	I.BET.762	64	512256	256128	DAE	0.3	F	0.01	old	upsampling	after	0.920581
old	GSE110894	I.BET.762	64	512256	256128	DAE	0.3	F	0.1	old	upsampling	after	0.920581
old	GSE110894	I.BET.762	256	256128	256128	DAE	0.3	F	0.1	old	no	before	0.918986
old	GSE110894	I.BET.762	256	256128	256128	DAE	0.3	F	0.01	new	no	before	0.918986
old	GSE110894	I.BET.762	256	256128	256128	DAE	0.3	F	0.01	old	no	before	0.918986
old	GSE110894	I.BET.762	256	256128	256128	DAE	0.3	F	0.5	old	no	before	0.918986
integrate	GSE110894	I.BET.762	512	256128	128,64	DAE	0.3	F	0.01	old	no	after	0.918933
new	GSE110894	I.BET.762	512	512256	128,64	DAE	0.1	F	0.01	old	downsampling	after	0.9186
new	GSE110894	I.BET.762	512	512256	128,64	DAE	0.1	F	0.5	old	downsampling	after	0.9186
new	GSE110894	I.BET.762	512	512256	128,64	DAE	0.1	F	0.1	old	downsampling	after	0.9186
old	GSE110894	I.BET.762	32	256128	128,64	AE	0.3	F	0.01	old	upsampling	after	0.918153
old	GSE110894	I.BET.762	32	256128	128,64	AE	0.3	F	0.1	old	upsampling	after	0.918153
old	GSE110894	I.BET.762	32	256128	128,64	AE	0.3	F	0.5	old	upsampling	after	0.918153
integrate	GSE110894	I.BET.762	256	256128	256128	AE	0.3	F	0.5	old	upsampling	after	0.917626
integrate	GSE110894	I.BET.762	256	256128	256128	AE	0.3	F	0.01	old	upsampling	after	0.917626
integrate	GSE110894	I.BET.762	256	256128	256128	AE	0.3	F	0.1	old	upsampling	after	0.917626
integrate	GSE110894	I.BET.762	128	256128	128,64	DAE	0.1	F	0.1	old	SMOTE	after	0.917021
integrate	GSE110894	I.BET.762	128	256128	128,64	DAE	0.1	F	0.5	old	SMOTE	after	0.917021
integrate	GSE110894	I.BET.762	128	256128	128,64	DAE	0.1	F	0.01	old	SMOTE	after	0.917021
integrate	GSE110894	I.BET.762	256	256128	256128	AE	0.3	F	0.5	old	upsampling	before	0.916952
integrate	GSE110894	I.BET.762	256	256128	256128	AE	0.3	F	0.1	new	upsampling	before	0.916952
integrate	GSE110894	I.BET.762	256	256128	256128	AE	0.3	F	0.01	old	upsampling	before	0.916952
integrate	GSE110894	I.BET.762	256	256128	256128	AE	0.3	F	0.5	new	upsampling	before	0.916952
integrate	GSE110894	I.BET.762	256	256128	256128	AE	0.3	F	0.01	new	upsampling	before	0.916952
integrate	GSE110894	I.BET.762	256	256128	256128	AE	0.3	F	0.1	old	upsampling	before	0.916952
old	GSE110894	I.BET.762	64	512256	256128	DAE	0.3	F	0.01	old	upsampling	before	0.916864
old	GSE110894	I.BET.762	64	512256	256128	DAE	0.3	F	0.1	new	upsampling	before	0.916864
old	GSE110894	I.BET.762	64	512256	256128	DAE	0.3	F	0.1	old	upsampling	before	0.916864
old	GSE110894	I.BET.762	64	512256	256128	DAE	0.3	F	0.5	old	upsampling	before	0.916864
new	GSE110894	I.BET.762	256	256128	128,64	DAE	0.3	F	0.5	new	SMOTE	after	0.916821
new	GSE110894	I.BET.762	256	256128	128,64	DAE	0.3	F	0.1	new	SMOTE	after	0.916821
integrate	GSE110894	I.BET.762	256	256128	256128	AE	0.3	F	0.01	old	SMOTE	before	0.916522
integrate	GSE110894	I.BET.762	256	256128	256128	AE	0.3	F	0.01	new	SMOTE	before	0.916522
integrate	GSE110894	I.BET.762	256	256128	256128	AE	0.3	F	0.5	new	SMOTE	before	0.916522
integrate	GSE110894	I.BET.762	256	256128	256128	AE	0.3	F	0.1	new	SMOTE	before	0.916522
integrate	GSE110894	I.BET.762	256	256128	256128	AE	0.3	F	0.1	old	SMOTE	before	0.916522
integrate	GSE110894	I.BET.762	256	256128	256128	AE	0.3	F	0.5	old	SMOTE	before	0.916522
integrate	GSE110894	I.BET.762	128	512256	256128	DAE	0.1	F	0.1	old	no	before	0.915935
integrate	GSE110894	I.BET.762	128	512256	256128	DAE	0.1	F	0.5	new	no	before	0.915935
integrate	GSE110894	I.BET.762	512	512256	128,64	AE	0.1	F	0.1	new	upsampling	after	0.915926
integrate	GSE110894	I.BET.762	512	512256	128,64	AE	0.1	F	0.5	new	upsampling	after	0.915926
integrate	GSE110894	I.BET.762	512	512256	128,64	AE	0.1	F	0.01	new	upsampling	after	0.915926
old	GSE110894	I.BET.762	512	512256	256128	DAE	0.1	F	0.01	old	no	after	0.914324
old	GSE110894	I.BET.762	512	512256	256128	DAE	0.1	F	0.1	old	no	after	0.914324
integrate	GSE110894	I.BET.762	128	512256	256128	DAE	0.1	F	0.1	old	no	after	0.913157
integrate	GSE110894	I.BET.762	256	512256	128,64	DAE	0.1	F	0.1	new	SMOTE	after	0.912994
integrate	GSE110894	I.BET.762	256	512256	128,64	DAE	0.1	F	0.01	new	SMOTE	after	0.912994
integrate	GSE110894	I.BET.762	128	512256	128,64	DAE	0.3	F	0.5	old	SMOTE	before	0.911551
integrate	GSE110894	I.BET.762	128	512256	128,64	DAE	0.3	F	0.01	new	SMOTE	before	0.911551
integrate	GSE110894	I.BET.762	128	512256	128,64	DAE	0.3	F	0.5	new	SMOTE	before	0.911551
integrate	GSE110894	I.BET.762	128	512256	128,64	DAE	0.3	F	0.1	old	SMOTE	before	0.911551
integrate	GSE110894	I.BET.762	128	512256	128,64	DAE	0.3	F	0.1	new	SMOTE	before	0.911551
integrate	GSE110894	I.BET.762	32	256128	128,64	AE	0.3	F	0.1	old	upsampling	before	0.911479
integrate	GSE110894	I.BET.762	32	256128	128,64	AE	0.3	F	0.1	new	upsampling	before	0.911479
integrate	GSE110894	I.BET.762	32	256128	128,64	AE	0.3	F	0.01	new	upsampling	before	0.911479
integrate	GSE110894	I.BET.762	32	256128	128,64	AE	0.3	F	0.01	old	upsampling	before	0.911479
integrate	GSE110894	I.BET.762	32	256128	128,64	AE	0.3	F	0.01	old	upsampling	after	0.911408
integrate	GSE110894	I.BET.762	32	256128	128,64	AE	0.3	F	0.1	old	upsampling	after	0.911408
old	GSE110894	I.BET.762	64	512256	256128	DAE	0.3	F	0.5	new	downsampling	after	0.91132
new	GSE110894	I.BET.762	64	512256	256128	DAE	0.1	F	0.5	new	upsampling	after	0.910351
new	GSE110894	I.BET.762	32	256128	256128	AE	0.3	F	0.01	new	SMOTE	after	0.910219
new	GSE110894	I.BET.762	32	256128	256128	AE	0.3	F	0.1	new	SMOTE	after	0.910219
integrate	GSE110894	I.BET.762	64	512256	128,64	DAE	0.3	F	0.5	new	SMOTE	after	0.910219
new	GSE110894	I.BET.762	128	512256	128,64	DAE	0.3	F	0.01	new	upsampling	after	0.909889
new	GSE110894	I.BET.762	128	512256	128,64	DAE	0.3	F	0.1	new	upsampling	after	0.909889
old	GSE110894	I.BET.762	512	512256	256128	DAE	0.1	F	0.1	old	no	before	0.909164
old	GSE110894	I.BET.762	512	512256	256128	DAE	0.1	F	0.1	new	no	before	0.909164
old	GSE110894	I.BET.762	512	512256	256128	DAE	0.1	F	0.01	old	no	before	0.909164
integrate	GSE110894	I.BET.762	64	512256	128,64	DAE	0.3	F	0.1	new	downsampling	before	0.909009
integrate	GSE110894	I.BET.762	64	512256	128,64	DAE	0.3	F	0.01	new	downsampling	before	0.909009
old	GSE110894	I.BET.762	128	512256	256128	AE	0.1	F	0.1	new	upsampling	after	0.908379
old	GSE110894	I.BET.762	128	512256	256128	AE	0.1	F	0.5	new	upsampling	after	0.908379
old	GSE110894	I.BET.762	128	512256	256128	AE	0.1	F	0.01	new	upsampling	after	0.908379
integrate	GSE110894	I.BET.762	256	512256	256128	DAE	0.3	F	0.5	old	SMOTE	after	0.908035
integrate	GSE110894	I.BET.762	256	512256	256128	DAE	0.3	F	0.1	old	SMOTE	after	0.908035
new	GSE110894	I.BET.762	64	512256	256128	DAE	0.3	F	0.5	old	downsampling	after	0.907833
new	GSE110894	I.BET.762	64	512256	256128	DAE	0.3	F	0.1	old	downsampling	after	0.907833
integrate	GSE110894	I.BET.762	128	512256	128,64	DAE	0.1	F	0.01	new	SMOTE	before	0.907749
integrate	GSE110894	I.BET.762	128	512256	128,64	DAE	0.1	F	0.01	old	SMOTE	before	0.907749
integrate	GSE110894	I.BET.762	128	512256	128,64	DAE	0.1	F	0.5	old	SMOTE	before	0.907749
integrate	GSE110894	I.BET.762	128	512256	128,64	DAE	0.1	F	0.5	new	SMOTE	before	0.907749
integrate	GSE110894	I.BET.762	128	512256	128,64	DAE	0.1	F	0.01	old	SMOTE	after	0.907623
integrate	GSE110894	I.BET.762	128	512256	128,64	DAE	0.1	F	0.5	old	SMOTE	after	0.907623
old	GSE110894	I.BET.762	512	256128	128,64	DAE	0.3	F	0.5	old	no	after	0.9074
new	GSE110894	I.BET.762	64	256128	128,64	DAE	0.1	F	0.01	new	SMOTE	after	0.90707
new	GSE110894	I.BET.762	512	512256	128,64	DAE	0.3	F	0.1	new	downsampling	after	0.905444
old	GSE110894	I.BET.762	32	512256	256128	DAE	0.1	F	0.1	old	downsampling	after	0.904108
old	GSE110894	I.BET.762	32	512256	256128	DAE	0.1	F	0.01	old	downsampling	after	0.904108
old	GSE110894	I.BET.762	32	512256	256128	DAE	0.1	F	0.5	old	downsampling	after	0.904108
new	GSE110894	I.BET.762	128	512256	256128	DAE	0.1	F	0.1	old	SMOTE	after	0.903914
new	GSE110894	I.BET.762	128	512256	256128	DAE	0.1	F	0.01	old	SMOTE	after	0.903914
new	GSE110894	I.BET.762	32	256128	256128	AE	0.1	F	0.1	old	downsampling	after	0.903297
new	GSE110894	I.BET.762	32	256128	256128	AE	0.1	F	0.01	old	downsampling	after	0.903297
new	GSE110894	I.BET.762	32	256128	256128	AE	0.1	F	0.5	old	downsampling	after	0.903297
new	GSE110894	I.BET.762	128	512256	256128	AE	0.3	F	0.1	new	upsampling	after	0.902793
new	GSE110894	I.BET.762	128	512256	256128	AE	0.3	F	0.5	new	upsampling	after	0.902793
new	GSE110894	I.BET.762	128	512256	256128	AE	0.3	F	0.01	new	upsampling	after	0.902793
old	GSE110894	I.BET.762	512	256128	256128	DAE	0.3	F	0.5	old	downsampling	before	0.902641
old	GSE110894	I.BET.762	512	256128	256128	DAE	0.3	F	0.1	old	downsampling	before	0.902641
old	GSE110894	I.BET.762	512	256128	256128	DAE	0.3	F	0.1	new	downsampling	before	0.902641
old	GSE110894	I.BET.762	512	256128	256128	DAE	0.3	F	0.01	new	downsampling	before	0.902641
old	GSE110894	I.BET.762	512	256128	256128	DAE	0.3	F	0.5	new	downsampling	before	0.902641
old	GSE110894	I.BET.762	512	256128	256128	DAE	0.3	F	0.01	old	downsampling	before	0.902641
old	GSE110894	I.BET.762	32	256128	128,64	AE	0.3	F	0.1	old	upsampling	before	0.902292
old	GSE110894	I.BET.762	32	256128	128,64	AE	0.3	F	0.01	old	upsampling	before	0.902292
old	GSE110894	I.BET.762	32	256128	128,64	AE	0.3	F	0.5	new	upsampling	before	0.902292
old	GSE110894	I.BET.762	32	256128	128,64	AE	0.3	F	0.1	new	upsampling	before	0.902292
old	GSE110894	I.BET.762	32	256128	128,64	AE	0.3	F	0.5	old	upsampling	before	0.902292
old	GSE110894	I.BET.762	32	256128	128,64	AE	0.3	F	0.01	new	upsampling	before	0.902292
old	GSE110894	I.BET.762	32	512256	256128	DAE	0.1	F	0.1	old	downsampling	before	0.901832
old	GSE110894	I.BET.762	32	512256	256128	DAE	0.1	F	0.5	old	downsampling	before	0.901832
old	GSE110894	I.BET.762	32	512256	256128	DAE	0.1	F	0.5	new	downsampling	before	0.901832
old	GSE110894	I.BET.762	32	512256	256128	DAE	0.1	F	0.01	old	downsampling	before	0.901832
old	GSE110894	I.BET.762	512	256128	256128	DAE	0.3	F	0.01	old	downsampling	after	0.901712
old	GSE110894	I.BET.762	512	256128	256128	DAE	0.3	F	0.1	old	downsampling	after	0.901712
old	GSE110894	I.BET.762	512	256128	256128	DAE	0.3	F	0.5	old	downsampling	after	0.901712
new	GSE110894	I.BET.762	64	512256	256128	DAE	0.3	F	0.1	old	downsampling	before	0.901681
new	GSE110894	I.BET.762	64	512256	256128	DAE	0.3	F	0.01	new	downsampling	before	0.901681
new	GSE110894	I.BET.762	64	512256	256128	DAE	0.3	F	0.5	new	downsampling	before	0.901681
new	GSE110894	I.BET.762	64	512256	256128	DAE	0.3	F	0.5	old	downsampling	before	0.901681
new	GSE110894	I.BET.762	128	512256	256128	DAE	0.1	F	0.5	new	SMOTE	before	0.899397
new	GSE110894	I.BET.762	128	512256	256128	DAE	0.1	F	0.1	new	SMOTE	before	0.899397
new	GSE110894	I.BET.762	128	512256	256128	DAE	0.1	F	0.01	old	SMOTE	before	0.899397
new	GSE110894	I.BET.762	128	512256	256128	DAE	0.1	F	0.1	old	SMOTE	before	0.899397
integrate	GSE110894	I.BET.762	256	512256	256128	DAE	0.3	F	0.1	old	SMOTE	before	0.898789
integrate	GSE110894	I.BET.762	256	512256	256128	DAE	0.3	F	0.5	old	SMOTE	before	0.898789
old	GSE110894	I.BET.762	128	512256	256128	AE	0.1	F	0.5	new	downsampling	after	0.898384
old	GSE110894	I.BET.762	128	512256	256128	AE	0.1	F	0.01	new	downsampling	after	0.898384
old	GSE110894	I.BET.762	128	512256	256128	AE	0.1	F	0.1	new	downsampling	after	0.898384
new	GSE110894	I.BET.762	64	512256	128,64	AE	0.1	F	0.01	new	upsampling	after	0.897595
new	GSE110894	I.BET.762	64	512256	128,64	AE	0.1	F	0.1	new	upsampling	after	0.897595
new	GSE110894	I.BET.762	64	512256	128,64	AE	0.1	F	0.5	new	upsampling	after	0.897595
old	GSE110894	I.BET.762	256	256128	256128	AE	0.3	F	0.5	new	downsampling	after	0.897275
old	GSE110894	I.BET.762	256	256128	256128	AE	0.3	F	0.1	new	downsampling	after	0.897275
old	GSE110894	I.BET.762	256	256128	256128	AE	0.3	F	0.01	new	downsampling	after	0.897275
old	GSE110894	I.BET.762	256	512256	128,64	DAE	0.3	F	0.1	new	upsampling	after	0.896722
new	GSE110894	I.BET.762	32	256128	256128	AE	0.1	F	0.1	new	downsampling	before	0.896651
new	GSE110894	I.BET.762	32	256128	256128	AE	0.1	F	0.1	old	downsampling	before	0.896651
new	GSE110894	I.BET.762	32	256128	256128	AE	0.1	F	0.01	old	downsampling	before	0.896651
new	GSE110894	I.BET.762	32	256128	256128	AE	0.1	F	0.5	old	downsampling	before	0.896651
new	GSE110894	I.BET.762	32	256128	256128	AE	0.1	F	0.01	new	downsampling	before	0.896651
new	GSE110894	I.BET.762	32	256128	256128	AE	0.1	F	0.5	new	downsampling	before	0.896651
old	GSE110894	I.BET.762	512	256128	128,64	DAE	0.3	F	0.01	new	no	before	0.896433
old	GSE110894	I.BET.762	512	256128	128,64	DAE	0.3	F	0.1	new	no	before	0.896433
old	GSE110894	I.BET.762	512	256128	128,64	DAE	0.3	F	0.5	old	no	before	0.896433
old	GSE110894	I.BET.762	256	256128	256128	DAE	0.3	F	0.5	new	downsampling	after	0.895278
old	GSE110894	I.BET.762	256	256128	256128	DAE	0.3	F	0.1	new	downsampling	after	0.895278
old	GSE110894	I.BET.762	256	256128	256128	DAE	0.3	F	0.01	new	downsampling	after	0.895278
integrate	GSE110894	I.BET.762	128	256128	256128	DAE	0.3	F	0.5	old	downsampling	before	0.893557
integrate	GSE110894	I.BET.762	128	256128	256128	DAE	0.3	F	0.01	new	downsampling	before	0.893557
integrate	GSE110894	I.BET.762	128	256128	256128	DAE	0.3	F	0.5	new	downsampling	before	0.893557
integrate	GSE110894	I.BET.762	128	256128	256128	DAE	0.3	F	0.01	old	downsampling	before	0.893557
new	GSE110894	I.BET.762	64	256128	256128	DAE	0.1	F	0.1	old	upsampling	after	0.893023
new	GSE110894	I.BET.762	64	512256	256128	DAE	0.3	F	0.5	new	SMOTE	after	0.892424
new	GSE110894	I.BET.762	64	512256	256128	DAE	0.3	F	0.01	new	SMOTE	after	0.892424
integrate	GSE110894	I.BET.762	32	256128	128,64	AE	0.1	F	0.01	old	no	before	0.892344
integrate	GSE110894	I.BET.762	32	256128	128,64	AE	0.1	F	0.01	new	no	before	0.892344
integrate	GSE110894	I.BET.762	32	256128	128,64	AE	0.1	F	0.1	new	no	before	0.892344
integrate	GSE110894	I.BET.762	32	256128	128,64	AE	0.1	F	0.1	old	no	before	0.892344
integrate	GSE110894	I.BET.762	32	256128	128,64	AE	0.1	F	0.5	new	no	before	0.892344
integrate	GSE110894	I.BET.762	32	256128	128,64	AE	0.1	F	0.5	old	no	before	0.892344
new	GSE110894	I.BET.762	64	256128	256128	DAE	0.1	F	0.1	old	upsampling	before	0.89133
new	GSE110894	I.BET.762	64	256128	256128	DAE	0.1	F	0.01	new	upsampling	before	0.89133
new	GSE110894	I.BET.762	64	256128	256128	DAE	0.1	F	0.1	new	upsampling	before	0.89133
new	GSE110894	I.BET.762	64	256128	256128	DAE	0.1	F	0.5	new	upsampling	before	0.89133
integrate	GSE110894	I.BET.762	64	256128	128,64	DAE	0.3	F	0.1	old	no	before	0.891156
integrate	GSE110894	I.BET.762	64	256128	128,64	DAE	0.3	F	0.01	new	no	before	0.891156
integrate	GSE110894	I.BET.762	128	512256	128,64	DAE	0.3	F	0.1	old	SMOTE	after	0.89003
integrate	GSE110894	I.BET.762	128	512256	128,64	DAE	0.3	F	0.5	old	SMOTE	after	0.89003
old	GSE110894	I.BET.762	64	256128	256128	DAE	0.1	F	0.1	old	SMOTE	after	0.890005
old	GSE110894	I.BET.762	64	256128	256128	DAE	0.1	F	0.5	old	SMOTE	after	0.890005
old	GSE110894	I.BET.762	32	512256	128,64	AE	0.1	F	0.01	old	downsampling	before	0.889861
old	GSE110894	I.BET.762	32	512256	128,64	AE	0.1	F	0.5	new	downsampling	before	0.889861
old	GSE110894	I.BET.762	32	512256	128,64	AE	0.1	F	0.1	old	downsampling	before	0.889861
old	GSE110894	I.BET.762	32	512256	128,64	AE	0.1	F	0.1	new	downsampling	before	0.889861
old	GSE110894	I.BET.762	32	512256	128,64	AE	0.1	F	0.5	old	downsampling	before	0.889861
old	GSE110894	I.BET.762	32	512256	128,64	AE	0.1	F	0.01	new	downsampling	before	0.889861
integrate	GSE110894	I.BET.762	512	256128	256128	DAE	0.1	F	0.5	new	no	before	0.889476
integrate	GSE110894	I.BET.762	512	256128	256128	DAE	0.1	F	0.5	old	no	before	0.889476
integrate	GSE110894	I.BET.762	512	256128	256128	DAE	0.1	F	0.01	old	no	before	0.889476
old	GSE110894	I.BET.762	64	512256	128,64	DAE	0.3	F	0.01	new	upsampling	after	0.889269
integrate	GSE110894	I.BET.762	64	256128	128,64	DAE	0.3	F	0.1	old	no	after	0.889179
integrate	GSE110894	I.BET.762	256	512256	128,64	DAE	0.1	F	0.5	old	no	after	0.888957
integrate	GSE110894	I.BET.762	512	256128	256128	DAE	0.1	F	0.5	old	no	after	0.888929
integrate	GSE110894	I.BET.762	512	256128	256128	DAE	0.1	F	0.01	old	no	after	0.888929
integrate	GSE110894	I.BET.762	256	512256	128,64	DAE	0.1	F	0.5	old	no	before	0.888359
old	GSE110894	I.BET.762	256	256128	256128	DAE	0.3	F	0.5	old	downsampling	before	0.888239
old	GSE110894	I.BET.762	256	256128	256128	DAE	0.3	F	0.1	new	downsampling	before	0.888239
old	GSE110894	I.BET.762	256	256128	256128	DAE	0.3	F	0.01	new	downsampling	before	0.888239
old	GSE110894	I.BET.762	256	256128	256128	DAE	0.3	F	0.01	old	downsampling	before	0.888239
old	GSE110894	I.BET.762	256	256128	256128	DAE	0.3	F	0.5	new	downsampling	before	0.888239
new	GSE110894	I.BET.762	64	512256	256128	DAE	0.3	F	0.1	old	SMOTE	after	0.887845
new	GSE110894	I.BET.762	64	512256	256128	DAE	0.3	F	0.5	old	SMOTE	after	0.887845
integrate	GSE110894	I.BET.762	64	512256	256128	DAE	0.1	F	0.5	new	SMOTE	after	0.887477
integrate	GSE110894	I.BET.762	256	256128	128,64	DAE	0.3	F	0.5	old	SMOTE	before	0.887419
integrate	GSE110894	I.BET.762	256	256128	128,64	DAE	0.3	F	0.01	old	SMOTE	before	0.887419
integrate	GSE110894	I.BET.762	256	256128	128,64	DAE	0.3	F	0.5	new	SMOTE	before	0.887419
integrate	GSE110894	I.BET.762	256	256128	128,64	DAE	0.3	F	0.1	old	SMOTE	before	0.887419
new	GSE110894	I.BET.762	256	512256	128,64	DAE	0.1	F	0.01	old	downsampling	after	0.887327
integrate	GSE110894	I.BET.762	128	512256	256128	DAE	0.1	F	0.5	new	downsampling	after	0.887243
integrate	GSE110894	I.BET.762	128	512256	256128	DAE	0.1	F	0.01	new	downsampling	after	0.887243
old	GSE110894	I.BET.762	256	256128	256128	DAE	0.3	F	0.5	new	SMOTE	before	0.886628
old	GSE110894	I.BET.762	256	256128	256128	DAE	0.3	F	0.1	new	SMOTE	before	0.886628
old	GSE110894	I.BET.762	256	256128	256128	DAE	0.3	F	0.1	old	SMOTE	before	0.886628
old	GSE110894	I.BET.762	32	512256	256128	DAE	0.1	F	0.5	new	no	before	0.886406
old	GSE110894	I.BET.762	512	256128	128,64	AE	0.3	F	0.1	old	downsampling	after	0.886078
old	GSE110894	I.BET.762	512	256128	128,64	AE	0.3	F	0.5	old	downsampling	after	0.886078
old	GSE110894	I.BET.762	512	256128	128,64	AE	0.3	F	0.01	old	downsampling	after	0.886078
new	GSE110894	I.BET.762	64	256128	256128	DAE	0.1	F	0.5	new	upsampling	after	0.885771
new	GSE110894	I.BET.762	64	256128	256128	DAE	0.1	F	0.1	new	upsampling	after	0.885771
new	GSE110894	I.BET.762	64	256128	256128	DAE	0.1	F	0.01	new	upsampling	after	0.885771
new	GSE110894	I.BET.762	256	512256	128,64	DAE	0.1	F	0.01	old	downsampling	before	0.885361
integrate	GSE110894	I.BET.762	32	256128	128,64	AE	0.1	F	0.5	old	no	after	0.885228
integrate	GSE110894	I.BET.762	32	256128	128,64	AE	0.1	F	0.01	old	no	after	0.885228
integrate	GSE110894	I.BET.762	32	256128	128,64	AE	0.1	F	0.1	old	no	after	0.885228
integrate	GSE110894	I.BET.762	256	256128	128,64	DAE	0.3	F	0.5	old	SMOTE	after	0.884608
integrate	GSE110894	I.BET.762	256	256128	128,64	DAE	0.3	F	0.01	old	SMOTE	after	0.884608
integrate	GSE110894	I.BET.762	256	256128	128,64	DAE	0.3	F	0.1	old	SMOTE	after	0.884608
old	GSE110894	I.BET.762	256	512256	256128	DAE	0.3	F	0.01	new	downsampling	after	0.884529
old	GSE110894	I.BET.762	256	512256	256128	DAE	0.3	F	0.5	new	downsampling	after	0.884529
old	GSE110894	I.BET.762	32	512256	128,64	AE	0.1	F	0.01	old	downsampling	after	0.884484
old	GSE110894	I.BET.762	32	512256	128,64	AE	0.1	F	0.5	old	downsampling	after	0.884484
old	GSE110894	I.BET.762	32	512256	128,64	AE	0.1	F	0.1	old	downsampling	after	0.884484
new	GSE110894	I.BET.762	32	256128	128,64	AE	0.3	F	0.01	old	downsampling	after	0.883872
new	GSE110894	I.BET.762	32	256128	128,64	AE	0.3	F	0.5	old	downsampling	after	0.883872
new	GSE110894	I.BET.762	32	256128	128,64	AE	0.3	F	0.1	old	downsampling	after	0.883872
old	GSE110894	I.BET.762	512	512256	128,64	AE	0.3	F	0.01	new	downsampling	after	0.883729
old	GSE110894	I.BET.762	512	512256	128,64	AE	0.3	F	0.1	new	downsampling	after	0.883729
old	GSE110894	I.BET.762	512	512256	128,64	AE	0.3	F	0.5	new	downsampling	after	0.883729
new	GSE110894	I.BET.762	128	512256	128,64	DAE	0.3	F	0.1	new	upsampling	before	0.883457
new	GSE110894	I.BET.762	128	512256	128,64	DAE	0.3	F	0.01	new	upsampling	before	0.883457
old	GSE110894	I.BET.762	64	256128	256128	DAE	0.1	F	0.01	new	SMOTE	before	0.883425
old	GSE110894	I.BET.762	64	256128	256128	DAE	0.1	F	0.5	new	SMOTE	before	0.883425
old	GSE110894	I.BET.762	64	256128	256128	DAE	0.1	F	0.5	old	SMOTE	before	0.883425
old	GSE110894	I.BET.762	64	256128	256128	DAE	0.1	F	0.1	old	SMOTE	before	0.883425
new	GSE110894	I.BET.762	512	512256	128,64	AE	0.3	F	0.1	old	upsampling	after	0.882935
new	GSE110894	I.BET.762	512	512256	128,64	AE	0.3	F	0.01	old	upsampling	after	0.882935
new	GSE110894	I.BET.762	512	512256	128,64	AE	0.3	F	0.5	old	upsampling	after	0.882935
new	GSE110894	I.BET.762	128	512256	256128	DAE	0.1	F	0.1	new	SMOTE	after	0.882737
new	GSE110894	I.BET.762	128	512256	256128	DAE	0.1	F	0.5	new	SMOTE	after	0.882737
old	GSE110894	I.BET.762	256	512256	128,64	AE	0.3	F	0.5	new	upsampling	after	0.882472
old	GSE110894	I.BET.762	256	512256	128,64	AE	0.3	F	0.01	new	upsampling	after	0.882472
old	GSE110894	I.BET.762	256	512256	128,64	AE	0.3	F	0.1	new	upsampling	after	0.882472
new	GSE110894	I.BET.762	512	512256	128,64	AE	0.3	F	0.1	old	upsampling	before	0.881789
new	GSE110894	I.BET.762	512	512256	128,64	AE	0.3	F	0.5	old	upsampling	before	0.881789
new	GSE110894	I.BET.762	512	512256	128,64	AE	0.3	F	0.01	new	upsampling	before	0.881789
new	GSE110894	I.BET.762	512	512256	128,64	AE	0.3	F	0.5	new	upsampling	before	0.881789
new	GSE110894	I.BET.762	512	512256	128,64	AE	0.3	F	0.01	old	upsampling	before	0.881789
new	GSE110894	I.BET.762	512	512256	128,64	AE	0.3	F	0.1	new	upsampling	before	0.881789
integrate	GSE110894	I.BET.762	128	256128	256128	DAE	0.3	F	0.5	old	downsampling	after	0.881767
integrate	GSE110894	I.BET.762	128	256128	256128	DAE	0.3	F	0.01	old	downsampling	after	0.881767
old	GSE110894	I.BET.762	256	256128	256128	DAE	0.3	F	0.1	old	SMOTE	after	0.881243
new	GSE110894	I.BET.762	256	256128	128,64	DAE	0.1	F	0.5	old	SMOTE	after	0.88118
new	GSE110894	I.BET.762	32	256128	128,64	AE	0.3	F	0.5	old	downsampling	before	0.880448
new	GSE110894	I.BET.762	32	256128	128,64	AE	0.3	F	0.5	new	downsampling	before	0.880448
new	GSE110894	I.BET.762	32	256128	128,64	AE	0.3	F	0.01	new	downsampling	before	0.880448
new	GSE110894	I.BET.762	32	256128	128,64	AE	0.3	F	0.01	old	downsampling	before	0.880448
new	GSE110894	I.BET.762	32	256128	128,64	AE	0.3	F	0.1	old	downsampling	before	0.880448
new	GSE110894	I.BET.762	32	256128	128,64	AE	0.3	F	0.1	new	downsampling	before	0.880448
integrate	GSE110894	I.BET.762	512	256128	128,64	AE	0.1	F	0.5	old	downsampling	after	0.880099
integrate	GSE110894	I.BET.762	512	256128	128,64	AE	0.1	F	0.01	old	downsampling	after	0.880099
integrate	GSE110894	I.BET.762	512	256128	128,64	AE	0.1	F	0.1	old	downsampling	after	0.880099
new	GSE110894	I.BET.762	64	256128	128,64	DAE	0.1	F	0.01	old	upsampling	before	0.878655
new	GSE110894	I.BET.762	64	256128	128,64	DAE	0.1	F	0.1	new	upsampling	before	0.878655
new	GSE110894	I.BET.762	64	256128	128,64	DAE	0.1	F	0.5	new	upsampling	before	0.878655
new	GSE110894	I.BET.762	64	256128	128,64	DAE	0.1	F	0.01	new	upsampling	before	0.878655
integrate	GSE110894	I.BET.762	32	256128	128,64	DAE	0.1	F	0.01	old	SMOTE	before	0.878558
integrate	GSE110894	I.BET.762	32	256128	128,64	DAE	0.1	F	0.1	old	SMOTE	before	0.878558
integrate	GSE110894	I.BET.762	32	256128	128,64	DAE	0.1	F	0.01	old	SMOTE	after	0.878541
integrate	GSE110894	I.BET.762	32	256128	128,64	DAE	0.1	F	0.1	old	SMOTE	after	0.878541
new	GSE110894	I.BET.762	64	512256	256128	DAE	0.3	F	0.5	new	SMOTE	before	0.878472
new	GSE110894	I.BET.762	64	512256	256128	DAE	0.3	F	0.1	old	SMOTE	before	0.878472
new	GSE110894	I.BET.762	64	512256	256128	DAE	0.3	F	0.01	new	SMOTE	before	0.878472
new	GSE110894	I.BET.762	64	512256	256128	DAE	0.3	F	0.5	old	SMOTE	before	0.878472
integrate	GSE110894	I.BET.762	512	256128	128,64	AE	0.1	F	0.01	old	downsampling	before	0.878448
integrate	GSE110894	I.BET.762	512	256128	128,64	AE	0.1	F	0.1	old	downsampling	before	0.878448
integrate	GSE110894	I.BET.762	512	256128	128,64	AE	0.1	F	0.1	new	downsampling	before	0.878448
integrate	GSE110894	I.BET.762	512	256128	128,64	AE	0.1	F	0.01	new	downsampling	before	0.878448
integrate	GSE110894	I.BET.762	512	256128	128,64	AE	0.1	F	0.5	new	downsampling	before	0.878448
integrate	GSE110894	I.BET.762	512	256128	128,64	AE	0.1	F	0.5	old	downsampling	before	0.878448
old	GSE110894	I.BET.762	256	512256	128,64	AE	0.3	F	0.1	new	no	before	0.878009
old	GSE110894	I.BET.762	256	512256	128,64	AE	0.3	F	0.5	old	no	before	0.878009
old	GSE110894	I.BET.762	256	512256	128,64	AE	0.3	F	0.5	new	no	before	0.878009
old	GSE110894	I.BET.762	256	512256	128,64	AE	0.3	F	0.01	new	no	before	0.878009
old	GSE110894	I.BET.762	256	512256	128,64	AE	0.3	F	0.1	old	no	before	0.878009
old	GSE110894	I.BET.762	256	512256	128,64	AE	0.3	F	0.01	old	no	before	0.878009
integrate	GSE110894	I.BET.762	512	512256	128,64	AE	0.3	F	0.01	new	no	before	0.877966
integrate	GSE110894	I.BET.762	512	512256	128,64	AE	0.3	F	0.5	new	no	before	0.877966
integrate	GSE110894	I.BET.762	512	512256	128,64	AE	0.3	F	0.1	new	no	before	0.877966
integrate	GSE110894	I.BET.762	512	512256	128,64	AE	0.3	F	0.1	old	no	before	0.877966
integrate	GSE110894	I.BET.762	512	512256	128,64	AE	0.3	F	0.5	old	no	before	0.877966
integrate	GSE110894	I.BET.762	512	512256	128,64	AE	0.3	F	0.01	old	no	before	0.877966
old	GSE110894	I.BET.762	512	256128	128,64	AE	0.3	F	0.01	new	downsampling	before	0.877749
old	GSE110894	I.BET.762	512	256128	128,64	AE	0.3	F	0.5	new	downsampling	before	0.877749
old	GSE110894	I.BET.762	512	256128	128,64	AE	0.3	F	0.01	old	downsampling	before	0.877749
old	GSE110894	I.BET.762	512	256128	128,64	AE	0.3	F	0.1	old	downsampling	before	0.877749
old	GSE110894	I.BET.762	512	256128	128,64	AE	0.3	F	0.5	old	downsampling	before	0.877749
old	GSE110894	I.BET.762	512	256128	128,64	AE	0.3	F	0.1	new	downsampling	before	0.877749
new	GSE110894	I.BET.762	256	256128	128,64	AE	0.3	F	0.5	old	downsampling	after	0.877643
new	GSE110894	I.BET.762	256	256128	128,64	AE	0.3	F	0.01	old	downsampling	after	0.877643
new	GSE110894	I.BET.762	256	256128	128,64	AE	0.3	F	0.1	old	downsampling	after	0.877643
integrate	GSE110894	I.BET.762	256	256128	256128	DAE	0.1	F	0.5	new	SMOTE	before	0.877453
integrate	GSE110894	I.BET.762	256	256128	256128	DAE	0.1	F	0.5	old	SMOTE	before	0.877453
integrate	GSE110894	I.BET.762	256	256128	256128	DAE	0.1	F	0.01	new	SMOTE	before	0.877453
old	GSE110894	I.BET.762	256	256128	256128	DAE	0.3	F	0.01	old	downsampling	after	0.877147
old	GSE110894	I.BET.762	256	256128	256128	DAE	0.3	F	0.5	old	downsampling	after	0.877147
integrate	GSE110894	I.BET.762	64	512256	128,64	DAE	0.3	F	0.1	old	SMOTE	before	0.877108
integrate	GSE110894	I.BET.762	64	512256	128,64	DAE	0.3	F	0.01	old	SMOTE	before	0.877108
integrate	GSE110894	I.BET.762	64	512256	128,64	DAE	0.3	F	0.5	new	SMOTE	before	0.877108
integrate	GSE110894	I.BET.762	64	512256	128,64	DAE	0.3	F	0.5	old	SMOTE	before	0.877108
integrate	GSE110894	I.BET.762	64	512256	128,64	DAE	0.3	F	0.1	new	SMOTE	before	0.877108
integrate	GSE110894	I.BET.762	64	512256	128,64	DAE	0.3	F	0.01	old	SMOTE	after	0.877006
integrate	GSE110894	I.BET.762	64	512256	128,64	DAE	0.3	F	0.1	old	SMOTE	after	0.877006
integrate	GSE110894	I.BET.762	64	512256	128,64	DAE	0.3	F	0.5	old	SMOTE	after	0.877006
new	GSE110894	I.BET.762	256	256128	128,64	AE	0.3	F	0.5	old	downsampling	before	0.876747
new	GSE110894	I.BET.762	256	256128	128,64	AE	0.3	F	0.1	old	downsampling	before	0.876747
new	GSE110894	I.BET.762	256	256128	128,64	AE	0.3	F	0.5	new	downsampling	before	0.876747
new	GSE110894	I.BET.762	256	256128	128,64	AE	0.3	F	0.01	old	downsampling	before	0.876747
new	GSE110894	I.BET.762	256	256128	128,64	AE	0.3	F	0.1	new	downsampling	before	0.876747
new	GSE110894	I.BET.762	256	256128	128,64	AE	0.3	F	0.01	new	downsampling	before	0.876747
new	GSE110894	I.BET.762	32	256128	256128	DAE	0.3	F	0.1	new	upsampling	after	0.876586
new	GSE110894	I.BET.762	32	256128	256128	DAE	0.3	F	0.5	new	upsampling	after	0.876586
integrate	GSE110894	I.BET.762	256	512256	128,64	DAE	0.1	F	0.1	new	downsampling	after	0.8762
integrate	GSE110894	I.BET.762	256	512256	128,64	DAE	0.1	F	0.01	new	downsampling	after	0.8762
old	GSE110894	I.BET.762	32	512256	128,64	AE	0.1	F	0.01	new	downsampling	after	0.876138
old	GSE110894	I.BET.762	32	512256	128,64	AE	0.1	F	0.5	new	downsampling	after	0.876138
old	GSE110894	I.BET.762	32	512256	128,64	AE	0.1	F	0.1	new	downsampling	after	0.876138
integrate	GSE110894	I.BET.762	256	256128	256128	DAE	0.1	F	0.5	old	SMOTE	after	0.875626
new	GSE110894	I.BET.762	256	512256	128,64	DAE	0.3	F	0.1	old	downsampling	after	0.875558
new	GSE110894	I.BET.762	64	256128	128,64	DAE	0.1	F	0.01	old	upsampling	after	0.873905
new	GSE110894	I.BET.762	256	512256	256128	AE	0.1	F	0.1	new	SMOTE	before	0.872407
new	GSE110894	I.BET.762	256	512256	256128	AE	0.1	F	0.1	old	SMOTE	before	0.872407
new	GSE110894	I.BET.762	256	512256	256128	AE	0.1	F	0.5	new	SMOTE	before	0.872407
new	GSE110894	I.BET.762	256	512256	256128	AE	0.1	F	0.5	old	SMOTE	before	0.872407
new	GSE110894	I.BET.762	256	512256	256128	AE	0.1	F	0.01	new	SMOTE	before	0.872407
new	GSE110894	I.BET.762	256	512256	256128	AE	0.1	F	0.01	old	SMOTE	before	0.872407
integrate	GSE110894	I.BET.762	512	512256	128,64	AE	0.3	F	0.5	new	upsampling	after	0.872267
integrate	GSE110894	I.BET.762	512	512256	128,64	AE	0.3	F	0.1	new	upsampling	after	0.872267
integrate	GSE110894	I.BET.762	512	512256	128,64	AE	0.3	F	0.01	new	upsampling	after	0.872267
new	GSE110894	I.BET.762	256	512256	128,64	DAE	0.3	F	0.1	new	downsampling	before	0.871931
new	GSE110894	I.BET.762	256	512256	128,64	DAE	0.3	F	0.1	old	downsampling	before	0.871931
new	GSE110894	I.BET.762	64	512256	128,64	DAE	0.3	F	0.01	new	upsampling	after	0.871073
new	GSE110894	I.BET.762	64	512256	128,64	DAE	0.3	F	0.5	new	upsampling	after	0.871073
new	GSE110894	I.BET.762	128	256128	256128	AE	0.3	F	0.1	new	no	before	0.870431
new	GSE110894	I.BET.762	128	256128	256128	AE	0.3	F	0.01	old	no	before	0.870431
new	GSE110894	I.BET.762	128	256128	256128	AE	0.3	F	0.01	new	no	before	0.870431
new	GSE110894	I.BET.762	128	256128	256128	AE	0.3	F	0.5	old	no	before	0.870431
new	GSE110894	I.BET.762	128	256128	256128	AE	0.3	F	0.1	old	no	before	0.870431
new	GSE110894	I.BET.762	128	256128	256128	AE	0.3	F	0.5	new	no	before	0.870431
new	GSE110894	I.BET.762	32	256128	128,64	DAE	0.3	F	0.01	new	downsampling	before	0.869257
new	GSE110894	I.BET.762	32	256128	128,64	DAE	0.3	F	0.5	old	downsampling	before	0.869257
new	GSE110894	I.BET.762	32	256128	128,64	DAE	0.3	F	0.1	old	downsampling	before	0.869257
old	GSE110894	I.BET.762	512	512256	128,64	AE	0.3	F	0.01	new	no	after	0.868518
old	GSE110894	I.BET.762	512	512256	128,64	AE	0.3	F	0.5	new	no	after	0.868518
old	GSE110894	I.BET.762	512	512256	128,64	AE	0.3	F	0.1	new	no	after	0.868518
integrate	GSE110894	I.BET.762	512	512256	128,64	AE	0.3	F	0.1	old	no	after	0.868077
integrate	GSE110894	I.BET.762	512	512256	128,64	AE	0.3	F	0.01	old	no	after	0.868077
integrate	GSE110894	I.BET.762	512	512256	128,64	AE	0.3	F	0.5	old	no	after	0.868077
new	GSE110894	I.BET.762	256	512256	256128	AE	0.1	F	0.01	old	SMOTE	after	0.867799
new	GSE110894	I.BET.762	256	512256	256128	AE	0.1	F	0.1	old	SMOTE	after	0.867799
new	GSE110894	I.BET.762	256	512256	256128	AE	0.1	F	0.5	old	SMOTE	after	0.867799
old	GSE110894	I.BET.762	128	512256	128,64	DAE	0.1	F	0.5	new	SMOTE	before	0.867496
old	GSE110894	I.BET.762	128	512256	128,64	DAE	0.1	F	0.01	new	SMOTE	before	0.867496
new	GSE110894	I.BET.762	64	256128	256128	DAE	0.1	F	0.01	old	upsampling	after	0.867022
new	GSE110894	I.BET.762	64	256128	256128	DAE	0.1	F	0.5	old	upsampling	after	0.867022
new	GSE110894	I.BET.762	128	256128	256128	AE	0.3	F	0.5	old	no	after	0.866115
new	GSE110894	I.BET.762	128	256128	256128	AE	0.3	F	0.01	old	no	after	0.866115
new	GSE110894	I.BET.762	128	256128	256128	AE	0.3	F	0.1	old	no	after	0.866115
new	GSE110894	I.BET.762	64	256128	256128	DAE	0.1	F	0.01	old	upsampling	before	0.864169
new	GSE110894	I.BET.762	64	256128	256128	DAE	0.1	F	0.5	old	upsampling	before	0.864169
new	GSE110894	I.BET.762	256	256128	128,64	DAE	0.1	F	0.1	new	SMOTE	before	0.863163
new	GSE110894	I.BET.762	256	256128	128,64	DAE	0.1	F	0.5	old	SMOTE	before	0.863163
new	GSE110894	I.BET.762	256	256128	128,64	DAE	0.1	F	0.5	new	SMOTE	before	0.863163
old	GSE110894	I.BET.762	64	512256	128,64	AE	0.1	F	0.1	old	no	after	0.86298
old	GSE110894	I.BET.762	64	512256	128,64	AE	0.1	F	0.01	old	no	after	0.86298
old	GSE110894	I.BET.762	64	512256	128,64	AE	0.1	F	0.5	old	no	after	0.86298
old	GSE110894	I.BET.762	256	512256	128,64	AE	0.3	F	0.5	old	no	after	0.862746
old	GSE110894	I.BET.762	256	512256	128,64	AE	0.3	F	0.1	old	no	after	0.862746
old	GSE110894	I.BET.762	256	512256	128,64	AE	0.3	F	0.01	old	no	after	0.862746
new	GSE110894	I.BET.762	512	256128	256128	AE	0.1	F	0.01	old	upsampling	after	0.862689
new	GSE110894	I.BET.762	512	256128	256128	AE	0.1	F	0.1	old	upsampling	after	0.862689
new	GSE110894	I.BET.762	512	256128	256128	AE	0.1	F	0.5	old	upsampling	after	0.862689
old	GSE110894	I.BET.762	256	512256	128,64	AE	0.1	F	0.01	old	SMOTE	after	0.862356
old	GSE110894	I.BET.762	256	512256	128,64	AE	0.1	F	0.1	old	SMOTE	after	0.862356
old	GSE110894	I.BET.762	256	512256	128,64	AE	0.1	F	0.5	old	SMOTE	after	0.862356
new	GSE110894	I.BET.762	32	512256	256128	DAE	0.1	F	0.5	old	downsampling	after	0.862324
old	GSE110894	I.BET.762	256	512256	128,64	AE	0.1	F	0.1	new	SMOTE	before	0.862252
old	GSE110894	I.BET.762	256	512256	128,64	AE	0.1	F	0.5	new	SMOTE	before	0.862252
old	GSE110894	I.BET.762	256	512256	128,64	AE	0.1	F	0.01	new	SMOTE	before	0.862252
old	GSE110894	I.BET.762	256	512256	128,64	AE	0.1	F	0.1	old	SMOTE	before	0.862252
old	GSE110894	I.BET.762	256	512256	128,64	AE	0.1	F	0.5	old	SMOTE	before	0.862252
old	GSE110894	I.BET.762	256	512256	128,64	AE	0.1	F	0.01	old	SMOTE	before	0.862252
old	GSE110894	I.BET.762	32	512256	256128	DAE	0.3	F	0.01	new	downsampling	after	0.861736
old	GSE110894	I.BET.762	32	512256	128,64	DAE	0.1	F	0.5	new	downsampling	after	0.861272
old	GSE110894	I.BET.762	32	512256	128,64	DAE	0.1	F	0.01	new	downsampling	after	0.861272
old	GSE110894	I.BET.762	32	512256	128,64	DAE	0.1	F	0.1	new	downsampling	after	0.861272
integrate	GSE110894	I.BET.762	64	512256	256128	DAE	0.3	F	0.01	old	upsampling	after	0.861101
integrate	GSE110894	I.BET.762	128	512256	128,64	DAE	0.1	F	0.1	old	SMOTE	after	0.860716
old	GSE110894	I.BET.762	32	512256	256128	AE	0.1	F	0.1	new	downsampling	after	0.860452
old	GSE110894	I.BET.762	32	512256	256128	AE	0.1	F	0.5	new	downsampling	after	0.860452
old	GSE110894	I.BET.762	64	256128	256128	AE	0.3	F	0.5	old	upsampling	after	0.860365
old	GSE110894	I.BET.762	64	256128	256128	AE	0.3	F	0.01	old	upsampling	after	0.860365
old	GSE110894	I.BET.762	64	256128	256128	AE	0.3	F	0.1	old	upsampling	after	0.860365
new	GSE110894	I.BET.762	128	512256	256128	AE	0.3	F	0.1	old	upsampling	after	0.860241
new	GSE110894	I.BET.762	128	512256	256128	AE	0.3	F	0.5	old	upsampling	after	0.860241
new	GSE110894	I.BET.762	128	512256	256128	AE	0.3	F	0.01	old	upsampling	after	0.860241
old	GSE110894	I.BET.762	64	512256	256128	DAE	0.3	F	0.01	old	downsampling	after	0.859736
old	GSE110894	I.BET.762	64	256128	256128	DAE	0.3	F	0.1	new	downsampling	before	0.859356
old	GSE110894	I.BET.762	64	256128	256128	DAE	0.3	F	0.5	new	downsampling	before	0.859356
integrate	GSE110894	I.BET.762	128	512256	128,64	DAE	0.1	F	0.1	old	SMOTE	before	0.859313
integrate	GSE110894	I.BET.762	128	512256	128,64	DAE	0.1	F	0.1	new	SMOTE	before	0.859313
integrate	GSE110894	I.BET.762	256	256128	256128	AE	0.1	F	0.01	old	no	before	0.858935
integrate	GSE110894	I.BET.762	256	256128	256128	AE	0.1	F	0.5	new	no	before	0.858935
integrate	GSE110894	I.BET.762	256	256128	256128	AE	0.1	F	0.5	old	no	before	0.858935
integrate	GSE110894	I.BET.762	256	256128	256128	AE	0.1	F	0.01	new	no	before	0.858935
integrate	GSE110894	I.BET.762	256	256128	256128	AE	0.1	F	0.1	old	no	before	0.858935
integrate	GSE110894	I.BET.762	256	256128	256128	AE	0.1	F	0.1	new	no	before	0.858935
new	GSE110894	I.BET.762	32	512256	256128	DAE	0.1	F	0.5	old	downsampling	before	0.858488
new	GSE110894	I.BET.762	128	512256	128,64	DAE	0.1	F	0.5	new	upsampling	after	0.858202
new	GSE110894	I.BET.762	128	512256	128,64	DAE	0.1	F	0.1	new	upsampling	after	0.858202
integrate	GSE110894	I.BET.762	256	256128	128,64	AE	0.3	F	0.5	new	upsampling	before	0.858092
integrate	GSE110894	I.BET.762	256	256128	128,64	AE	0.3	F	0.5	old	upsampling	before	0.858092
integrate	GSE110894	I.BET.762	256	256128	128,64	AE	0.3	F	0.01	new	upsampling	before	0.858092
integrate	GSE110894	I.BET.762	256	256128	128,64	AE	0.3	F	0.1	old	upsampling	before	0.858092
integrate	GSE110894	I.BET.762	256	256128	128,64	AE	0.3	F	0.1	new	upsampling	before	0.858092
integrate	GSE110894	I.BET.762	256	256128	128,64	AE	0.3	F	0.01	old	upsampling	before	0.858092
integrate	GSE110894	I.BET.762	512	512256	256128	DAE	0.1	F	0.01	old	no	before	0.857642
integrate	GSE110894	I.BET.762	512	512256	256128	DAE	0.1	F	0.1	old	no	before	0.857642
integrate	GSE110894	I.BET.762	512	512256	256128	DAE	0.1	F	0.5	old	no	before	0.857642
integrate	GSE110894	I.BET.762	512	512256	256128	DAE	0.1	F	0.01	new	no	before	0.857642
new	GSE110894	I.BET.762	256	512256	256128	DAE	0.3	F	0.01	new	upsampling	after	0.857618
new	GSE110894	I.BET.762	512	256128	256128	AE	0.1	F	0.1	new	upsampling	before	0.8576
new	GSE110894	I.BET.762	512	256128	256128	AE	0.1	F	0.01	new	upsampling	before	0.8576
new	GSE110894	I.BET.762	512	256128	256128	AE	0.1	F	0.5	new	upsampling	before	0.8576
new	GSE110894	I.BET.762	512	256128	256128	AE	0.1	F	0.5	old	upsampling	before	0.8576
new	GSE110894	I.BET.762	512	256128	256128	AE	0.1	F	0.01	old	upsampling	before	0.8576
new	GSE110894	I.BET.762	512	256128	256128	AE	0.1	F	0.1	old	upsampling	before	0.8576
new	GSE110894	I.BET.762	128	512256	256128	AE	0.3	F	0.1	old	upsampling	before	0.857363
new	GSE110894	I.BET.762	128	512256	256128	AE	0.3	F	0.5	old	upsampling	before	0.857363
new	GSE110894	I.BET.762	128	512256	256128	AE	0.3	F	0.1	new	upsampling	before	0.857363
new	GSE110894	I.BET.762	128	512256	256128	AE	0.3	F	0.5	new	upsampling	before	0.857363
new	GSE110894	I.BET.762	128	512256	256128	AE	0.3	F	0.01	old	upsampling	before	0.857363
new	GSE110894	I.BET.762	128	512256	256128	AE	0.3	F	0.01	new	upsampling	before	0.857363
new	GSE110894	I.BET.762	128	512256	256128	DAE	0.3	F	0.5	old	SMOTE	after	0.85711
new	GSE110894	I.BET.762	128	512256	256128	DAE	0.3	F	0.1	old	SMOTE	after	0.85711
integrate	GSE110894	I.BET.762	512	512256	256128	DAE	0.1	F	0.01	old	SMOTE	before	0.856544
integrate	GSE110894	I.BET.762	512	512256	256128	DAE	0.1	F	0.1	old	SMOTE	before	0.856544
integrate	GSE110894	I.BET.762	512	512256	256128	DAE	0.1	F	0.1	new	SMOTE	before	0.856544
integrate	GSE110894	I.BET.762	512	512256	256128	DAE	0.1	F	0.5	old	SMOTE	before	0.856544
integrate	GSE110894	I.BET.762	512	512256	256128	DAE	0.1	F	0.01	old	no	after	0.856367
integrate	GSE110894	I.BET.762	512	512256	256128	DAE	0.1	F	0.5	old	no	after	0.856367
integrate	GSE110894	I.BET.762	512	512256	256128	DAE	0.1	F	0.1	old	no	after	0.856367
integrate	GSE110894	I.BET.762	512	512256	128,64	DAE	0.1	F	0.5	old	SMOTE	before	0.856083
integrate	GSE110894	I.BET.762	512	512256	128,64	DAE	0.1	F	0.1	new	SMOTE	before	0.856083
integrate	GSE110894	I.BET.762	256	256128	256128	AE	0.1	F	0.1	old	no	after	0.856025
integrate	GSE110894	I.BET.762	256	256128	256128	AE	0.1	F	0.5	old	no	after	0.856025
integrate	GSE110894	I.BET.762	256	256128	256128	AE	0.1	F	0.01	old	no	after	0.856025
integrate	GSE110894	I.BET.762	512	512256	256128	DAE	0.1	F	0.5	old	SMOTE	after	0.855192
integrate	GSE110894	I.BET.762	512	512256	256128	DAE	0.1	F	0.01	old	SMOTE	after	0.855192
integrate	GSE110894	I.BET.762	512	512256	256128	DAE	0.1	F	0.1	old	SMOTE	after	0.855192
new	GSE110894	I.BET.762	512	512256	128,64	AE	0.3	F	0.01	new	SMOTE	after	0.854365
new	GSE110894	I.BET.762	512	512256	128,64	AE	0.3	F	0.1	new	SMOTE	after	0.854365
new	GSE110894	I.BET.762	512	512256	128,64	AE	0.3	F	0.5	new	SMOTE	after	0.854365
new	GSE110894	I.BET.762	128	512256	256128	DAE	0.3	F	0.5	old	SMOTE	before	0.853967
new	GSE110894	I.BET.762	128	512256	256128	DAE	0.3	F	0.1	old	SMOTE	before	0.853967
new	GSE110894	I.BET.762	512	512256	256128	DAE	0.3	F	0.01	old	upsampling	after	0.853432
new	GSE110894	I.BET.762	512	512256	256128	DAE	0.3	F	0.5	old	upsampling	after	0.853432
new	GSE110894	I.BET.762	512	512256	256128	DAE	0.3	F	0.1	old	upsampling	after	0.853432
new	GSE110894	I.BET.762	32	256128	128,64	DAE	0.3	F	0.1	old	downsampling	after	0.853275
new	GSE110894	I.BET.762	32	256128	128,64	DAE	0.3	F	0.5	old	downsampling	after	0.853275
integrate	GSE110894	I.BET.762	128	512256	128,64	DAE	0.1	F	0.1	old	no	after	0.8532
integrate	GSE110894	I.BET.762	128	512256	128,64	DAE	0.1	F	0.01	old	no	after	0.8532
old	GSE110894	I.BET.762	64	512256	256128	DAE	0.1	F	0.5	new	no	before	0.852702
old	GSE110894	I.BET.762	64	512256	256128	DAE	0.1	F	0.1	new	no	before	0.852702
old	GSE110894	I.BET.762	64	512256	256128	DAE	0.1	F	0.01	old	no	before	0.852702
old	GSE110894	I.BET.762	64	512256	256128	DAE	0.1	F	0.01	new	no	before	0.852702
integrate	GSE110894	I.BET.762	256	512256	128,64	AE	0.1	F	0.01	old	downsampling	before	0.852471
integrate	GSE110894	I.BET.762	256	512256	128,64	AE	0.1	F	0.1	old	downsampling	before	0.852471
integrate	GSE110894	I.BET.762	256	512256	128,64	AE	0.1	F	0.01	new	downsampling	before	0.852471
integrate	GSE110894	I.BET.762	256	512256	128,64	AE	0.1	F	0.1	new	downsampling	before	0.852471
integrate	GSE110894	I.BET.762	256	512256	128,64	AE	0.1	F	0.5	old	downsampling	before	0.852471
integrate	GSE110894	I.BET.762	256	512256	128,64	AE	0.1	F	0.5	new	downsampling	before	0.852471
old	GSE110894	I.BET.762	64	256128	256128	AE	0.3	F	0.1	new	downsampling	after	0.852179
old	GSE110894	I.BET.762	64	256128	256128	AE	0.3	F	0.01	new	downsampling	after	0.852179
old	GSE110894	I.BET.762	64	256128	256128	AE	0.3	F	0.5	new	downsampling	after	0.852179
integrate	GSE110894	I.BET.762	256	512256	128,64	AE	0.1	F	0.1	old	downsampling	after	0.851926
integrate	GSE110894	I.BET.762	256	512256	128,64	AE	0.1	F	0.5	old	downsampling	after	0.851926
integrate	GSE110894	I.BET.762	256	512256	128,64	AE	0.1	F	0.01	old	downsampling	after	0.851926
integrate	GSE110894	I.BET.762	64	512256	256128	DAE	0.3	F	0.01	old	upsampling	before	0.851876
old	GSE110894	I.BET.762	64	256128	128,64	DAE	0.3	F	0.01	old	downsampling	after	0.851656
old	GSE110894	I.BET.762	64	256128	128,64	DAE	0.3	F	0.1	old	downsampling	after	0.851656
old	GSE110894	I.BET.762	64	256128	128,64	DAE	0.3	F	0.5	old	downsampling	after	0.851656
new	GSE110894	I.BET.762	256	512256	128,64	DAE	0.3	F	0.1	new	downsampling	after	0.851599
integrate	GSE110894	I.BET.762	256	512256	128,64	DAE	0.1	F	0.1	new	no	after	0.85114
integrate	GSE110894	I.BET.762	256	512256	128,64	DAE	0.1	F	0.5	new	no	after	0.85114
integrate	GSE110894	I.BET.762	256	512256	128,64	DAE	0.1	F	0.01	new	no	after	0.85114
old	GSE110894	I.BET.762	64	512256	256128	DAE	0.3	F	0.01	old	downsampling	before	0.850779
old	GSE110894	I.BET.762	64	512256	256128	DAE	0.3	F	0.5	new	downsampling	before	0.850779
integrate	GSE110894	I.BET.762	256	256128	128,64	AE	0.3	F	0.1	old	upsampling	after	0.850094
integrate	GSE110894	I.BET.762	256	256128	128,64	AE	0.3	F	0.5	old	upsampling	after	0.850094
integrate	GSE110894	I.BET.762	256	256128	128,64	AE	0.3	F	0.01	old	upsampling	after	0.850094
new	GSE110894	I.BET.762	128	512256	128,64	AE	0.3	F	0.5	old	upsampling	after	0.850039
new	GSE110894	I.BET.762	128	512256	128,64	AE	0.3	F	0.01	old	upsampling	after	0.850039
new	GSE110894	I.BET.762	128	512256	128,64	AE	0.3	F	0.1	old	upsampling	after	0.850039
new	GSE110894	I.BET.762	128	256128	128,64	DAE	0.1	F	0.01	new	SMOTE	before	0.849435
new	GSE110894	I.BET.762	128	256128	128,64	DAE	0.1	F	0.5	new	SMOTE	before	0.849435
integrate	GSE110894	I.BET.762	256	512256	256128	DAE	0.1	F	0.1	new	upsampling	before	0.849047
integrate	GSE110894	I.BET.762	256	512256	256128	DAE	0.1	F	0.01	new	upsampling	before	0.849047
integrate	GSE110894	I.BET.762	256	512256	256128	DAE	0.1	F	0.5	new	upsampling	before	0.849047
integrate	GSE110894	I.BET.762	256	512256	256128	DAE	0.3	F	0.5	new	no	after	0.847985
new	GSE110894	I.BET.762	512	512256	256128	DAE	0.3	F	0.01	new	upsampling	before	0.847857
new	GSE110894	I.BET.762	512	512256	256128	DAE	0.3	F	0.1	new	upsampling	before	0.847857
new	GSE110894	I.BET.762	512	512256	256128	DAE	0.3	F	0.01	old	upsampling	before	0.847857
new	GSE110894	I.BET.762	512	512256	256128	DAE	0.3	F	0.5	old	upsampling	before	0.847857
new	GSE110894	I.BET.762	512	512256	256128	DAE	0.3	F	0.1	old	upsampling	before	0.847857
integrate	GSE110894	I.BET.762	512	512256	128,64	DAE	0.1	F	0.5	old	SMOTE	after	0.846806
new	GSE110894	I.BET.762	512	512256	256128	AE	0.3	F	0.01	old	upsampling	after	0.84647
new	GSE110894	I.BET.762	512	512256	256128	AE	0.3	F	0.5	old	upsampling	after	0.84647
new	GSE110894	I.BET.762	512	512256	256128	AE	0.3	F	0.1	old	upsampling	after	0.84647
old	GSE110894	I.BET.762	512	512256	128,64	DAE	0.1	F	0.1	new	downsampling	after	0.845465
old	GSE110894	I.BET.762	512	512256	128,64	DAE	0.1	F	0.01	new	downsampling	after	0.845465
integrate	GSE110894	I.BET.762	128	512256	128,64	DAE	0.1	F	0.5	new	no	before	0.845064
integrate	GSE110894	I.BET.762	128	512256	128,64	DAE	0.1	F	0.01	new	no	before	0.845064
integrate	GSE110894	I.BET.762	128	512256	128,64	DAE	0.1	F	0.1	old	no	before	0.845064
integrate	GSE110894	I.BET.762	128	512256	128,64	DAE	0.1	F	0.01	old	no	before	0.845064
old	GSE110894	I.BET.762	64	512256	256128	DAE	0.1	F	0.01	old	no	after	0.844849
new	GSE110894	I.BET.762	32	256128	128,64	DAE	0.3	F	0.01	new	upsampling	after	0.844223
new	GSE110894	I.BET.762	512	512256	256128	AE	0.3	F	0.5	old	upsampling	before	0.844204
new	GSE110894	I.BET.762	512	512256	256128	AE	0.3	F	0.01	old	upsampling	before	0.844204
new	GSE110894	I.BET.762	512	512256	256128	AE	0.3	F	0.01	new	upsampling	before	0.844204
new	GSE110894	I.BET.762	512	512256	256128	AE	0.3	F	0.1	old	upsampling	before	0.844204
new	GSE110894	I.BET.762	512	512256	256128	AE	0.3	F	0.1	new	upsampling	before	0.844204
new	GSE110894	I.BET.762	512	512256	256128	AE	0.3	F	0.5	new	upsampling	before	0.844204
old	GSE110894	I.BET.762	64	256128	256128	AE	0.3	F	0.5	new	upsampling	before	0.843517
old	GSE110894	I.BET.762	64	256128	256128	AE	0.3	F	0.5	old	upsampling	before	0.843517
old	GSE110894	I.BET.762	64	256128	256128	AE	0.3	F	0.1	new	upsampling	before	0.843517
old	GSE110894	I.BET.762	64	256128	256128	AE	0.3	F	0.01	new	upsampling	before	0.843517
old	GSE110894	I.BET.762	64	256128	256128	AE	0.3	F	0.1	old	upsampling	before	0.843517
old	GSE110894	I.BET.762	64	256128	256128	AE	0.3	F	0.01	old	upsampling	before	0.843517
old	GSE110894	I.BET.762	128	256128	256128	DAE	0.1	F	0.01	old	downsampling	after	0.843248
new	GSE110894	I.BET.762	128	512256	128,64	AE	0.3	F	0.1	old	upsampling	before	0.842791
new	GSE110894	I.BET.762	128	512256	128,64	AE	0.3	F	0.5	old	upsampling	before	0.842791
new	GSE110894	I.BET.762	128	512256	128,64	AE	0.3	F	0.5	new	upsampling	before	0.842791
new	GSE110894	I.BET.762	128	512256	128,64	AE	0.3	F	0.01	old	upsampling	before	0.842791
new	GSE110894	I.BET.762	128	512256	128,64	AE	0.3	F	0.01	new	upsampling	before	0.842791
new	GSE110894	I.BET.762	128	512256	128,64	AE	0.3	F	0.1	new	upsampling	before	0.842791
new	GSE110894	I.BET.762	512	512256	256128	AE	0.3	F	0.1	new	upsampling	after	0.842115
new	GSE110894	I.BET.762	512	512256	256128	AE	0.3	F	0.01	new	upsampling	after	0.842115
new	GSE110894	I.BET.762	512	512256	256128	AE	0.3	F	0.5	new	upsampling	after	0.842115
old	GSE110894	I.BET.762	64	512256	128,64	AE	0.1	F	0.01	old	no	before	0.841743
old	GSE110894	I.BET.762	64	512256	128,64	AE	0.1	F	0.1	new	no	before	0.841743
old	GSE110894	I.BET.762	64	512256	128,64	AE	0.1	F	0.01	new	no	before	0.841743
old	GSE110894	I.BET.762	64	512256	128,64	AE	0.1	F	0.1	old	no	before	0.841743
old	GSE110894	I.BET.762	64	512256	128,64	AE	0.1	F	0.5	new	no	before	0.841743
old	GSE110894	I.BET.762	64	512256	128,64	AE	0.1	F	0.5	old	no	before	0.841743
new	GSE110894	I.BET.762	64	512256	128,64	DAE	0.1	F	0.1	old	SMOTE	after	0.841611
new	GSE110894	I.BET.762	64	512256	128,64	DAE	0.1	F	0.01	old	SMOTE	after	0.841611
new	GSE110894	I.BET.762	64	256128	128,64	DAE	0.1	F	0.01	new	upsampling	after	0.841019
new	GSE110894	I.BET.762	64	256128	128,64	DAE	0.1	F	0.1	new	upsampling	after	0.841019
new	GSE110894	I.BET.762	64	256128	128,64	DAE	0.1	F	0.5	new	upsampling	after	0.841019
old	GSE110894	I.BET.762	64	256128	128,64	DAE	0.3	F	0.01	old	downsampling	before	0.840685
old	GSE110894	I.BET.762	64	256128	128,64	DAE	0.3	F	0.1	old	downsampling	before	0.840685
old	GSE110894	I.BET.762	64	256128	128,64	DAE	0.3	F	0.01	new	downsampling	before	0.840685
old	GSE110894	I.BET.762	64	256128	128,64	DAE	0.3	F	0.1	new	downsampling	before	0.840685
old	GSE110894	I.BET.762	64	256128	128,64	DAE	0.3	F	0.5	old	downsampling	before	0.840685
integrate	GSE110894	I.BET.762	128	512256	128,64	DAE	0.3	F	0.1	new	no	before	0.84068
integrate	GSE110894	I.BET.762	128	512256	128,64	DAE	0.3	F	0.5	new	no	before	0.84068
integrate	GSE110894	I.BET.762	128	512256	128,64	DAE	0.3	F	0.5	old	no	before	0.84068
old	GSE110894	I.BET.762	64	512256	256128	DAE	0.3	F	0.01	old	no	after	0.839192
old	GSE110894	I.BET.762	64	512256	256128	DAE	0.3	F	0.1	old	no	after	0.839192
old	GSE110894	I.BET.762	64	512256	256128	DAE	0.3	F	0.5	old	no	after	0.839192
old	GSE110894	I.BET.762	256	512256	128,64	DAE	0.3	F	0.1	new	upsampling	before	0.839134
old	GSE110894	I.BET.762	128	256128	256128	DAE	0.1	F	0.01	new	downsampling	before	0.83848
old	GSE110894	I.BET.762	128	256128	256128	DAE	0.1	F	0.01	old	downsampling	before	0.83848
old	GSE110894	I.BET.762	128	256128	256128	DAE	0.1	F	0.1	new	downsampling	before	0.83848
integrate	GSE110894	I.BET.762	512	512256	128,64	AE	0.3	F	0.5	new	downsampling	after	0.838382
integrate	GSE110894	I.BET.762	512	512256	128,64	AE	0.3	F	0.1	new	downsampling	after	0.838382
integrate	GSE110894	I.BET.762	512	512256	128,64	AE	0.3	F	0.01	new	downsampling	after	0.838382
integrate	GSE110894	I.BET.762	256	512256	256128	DAE	0.3	F	0.1	old	no	after	0.837899
integrate	GSE110894	I.BET.762	512	256128	128,64	DAE	0.3	F	0.01	old	upsampling	after	0.836778
integrate	GSE110894	I.BET.762	512	256128	128,64	DAE	0.3	F	0.5	old	upsampling	after	0.836778
new	GSE110894	I.BET.762	64	256128	128,64	AE	0.3	F	0.5	new	upsampling	before	0.835453
new	GSE110894	I.BET.762	64	256128	128,64	AE	0.3	F	0.01	old	upsampling	before	0.835453
new	GSE110894	I.BET.762	64	256128	128,64	AE	0.3	F	0.01	new	upsampling	before	0.835453
new	GSE110894	I.BET.762	64	256128	128,64	AE	0.3	F	0.1	old	upsampling	before	0.835453
new	GSE110894	I.BET.762	64	256128	128,64	AE	0.3	F	0.5	old	upsampling	before	0.835453
new	GSE110894	I.BET.762	64	256128	128,64	AE	0.3	F	0.1	new	upsampling	before	0.835453
integrate	GSE110894	I.BET.762	512	512256	256128	DAE	0.1	F	0.1	new	SMOTE	after	0.834997
integrate	GSE110894	I.BET.762	128	512256	128,64	DAE	0.3	F	0.5	old	no	after	0.834635
integrate	GSE110894	I.BET.762	512	512256	128,64	AE	0.3	F	0.01	new	SMOTE	after	0.833972
integrate	GSE110894	I.BET.762	512	512256	128,64	AE	0.3	F	0.1	new	SMOTE	after	0.833972
integrate	GSE110894	I.BET.762	512	512256	128,64	AE	0.3	F	0.5	new	SMOTE	after	0.833972
new	GSE110894	I.BET.762	64	512256	128,64	DAE	0.1	F	0.01	old	SMOTE	before	0.833709
new	GSE110894	I.BET.762	64	512256	128,64	DAE	0.1	F	0.1	old	SMOTE	before	0.833709
new	GSE110894	I.BET.762	64	512256	128,64	DAE	0.1	F	0.1	new	SMOTE	before	0.833709
new	GSE110894	I.BET.762	64	512256	128,64	DAE	0.1	F	0.5	new	SMOTE	before	0.833709
new	GSE110894	I.BET.762	64	256128	128,64	AE	0.3	F	0.01	old	upsampling	after	0.833243
new	GSE110894	I.BET.762	64	256128	128,64	AE	0.3	F	0.1	old	upsampling	after	0.833243
new	GSE110894	I.BET.762	64	256128	128,64	AE	0.3	F	0.5	old	upsampling	after	0.833243
new	GSE110894	I.BET.762	32	256128	128,64	AE	0.3	F	0.1	new	SMOTE	before	0.83312
new	GSE110894	I.BET.762	32	256128	128,64	AE	0.3	F	0.5	old	SMOTE	before	0.83312
new	GSE110894	I.BET.762	32	256128	128,64	AE	0.3	F	0.01	new	SMOTE	before	0.83312
new	GSE110894	I.BET.762	32	256128	128,64	AE	0.3	F	0.5	new	SMOTE	before	0.83312
new	GSE110894	I.BET.762	32	256128	128,64	AE	0.3	F	0.01	old	SMOTE	before	0.83312
new	GSE110894	I.BET.762	32	256128	128,64	AE	0.3	F	0.1	old	SMOTE	before	0.83312
integrate	GSE110894	I.BET.762	512	256128	128,64	AE	0.3	F	0.1	new	no	after	0.833051
integrate	GSE110894	I.BET.762	512	256128	128,64	AE	0.3	F	0.5	new	no	after	0.833051
integrate	GSE110894	I.BET.762	512	256128	128,64	AE	0.3	F	0.01	new	no	after	0.833051
new	GSE110894	I.BET.762	512	256128	256128	AE	0.3	F	0.1	new	no	after	0.832892
new	GSE110894	I.BET.762	512	256128	256128	AE	0.3	F	0.01	new	no	after	0.832892
new	GSE110894	I.BET.762	512	256128	256128	AE	0.3	F	0.5	new	no	after	0.832892
integrate	GSE110894	I.BET.762	256	512256	256128	DAE	0.1	F	0.01	new	no	after	0.831987
old	GSE110894	I.BET.762	128	256128	256128	DAE	0.3	F	0.5	new	downsampling	before	0.831866
old	GSE110894	I.BET.762	256	256128	128,64	DAE	0.3	F	0.01	old	downsampling	before	0.831579
old	GSE110894	I.BET.762	256	256128	128,64	DAE	0.3	F	0.1	new	downsampling	before	0.831579
old	GSE110894	I.BET.762	256	256128	128,64	DAE	0.3	F	0.1	old	downsampling	before	0.831579
old	GSE110894	I.BET.762	128	512256	128,64	DAE	0.3	F	0.01	old	downsampling	before	0.831569
old	GSE110894	I.BET.762	128	512256	128,64	DAE	0.3	F	0.1	new	downsampling	before	0.831569
integrate	GSE110894	I.BET.762	128	256128	256128	DAE	0.1	F	0.01	old	no	after	0.831349
integrate	GSE110894	I.BET.762	128	256128	256128	DAE	0.1	F	0.5	old	no	after	0.831349
integrate	GSE110894	I.BET.762	128	512256	256128	AE	0.1	F	0.5	old	upsampling	before	0.831122
integrate	GSE110894	I.BET.762	128	512256	256128	AE	0.1	F	0.1	old	upsampling	before	0.831122
integrate	GSE110894	I.BET.762	128	512256	256128	AE	0.1	F	0.1	new	upsampling	before	0.831122
integrate	GSE110894	I.BET.762	128	512256	256128	AE	0.1	F	0.01	new	upsampling	before	0.831122
integrate	GSE110894	I.BET.762	128	512256	256128	AE	0.1	F	0.5	new	upsampling	before	0.831122
integrate	GSE110894	I.BET.762	128	512256	256128	AE	0.1	F	0.01	old	upsampling	before	0.831122
old	GSE110894	I.BET.762	64	256128	256128	DAE	0.1	F	0.1	new	SMOTE	after	0.830917
old	GSE110894	I.BET.762	256	256128	256128	DAE	0.3	F	0.5	old	SMOTE	before	0.830486
old	GSE110894	I.BET.762	256	256128	256128	DAE	0.3	F	0.01	old	SMOTE	before	0.830486
old	GSE110894	I.BET.762	256	256128	256128	DAE	0.3	F	0.01	new	SMOTE	before	0.830486
new	GSE110894	I.BET.762	64	512256	256128	DAE	0.1	F	0.01	old	downsampling	after	0.830475
old	GSE110894	I.BET.762	64	256128	128,64	DAE	0.3	F	0.1	old	SMOTE	before	0.830173
old	GSE110894	I.BET.762	64	256128	128,64	DAE	0.3	F	0.1	new	SMOTE	before	0.830173
old	GSE110894	I.BET.762	64	256128	128,64	DAE	0.3	F	0.01	new	SMOTE	before	0.830173
old	GSE110894	I.BET.762	64	256128	128,64	DAE	0.3	F	0.01	old	SMOTE	before	0.830173
old	GSE110894	I.BET.762	64	256128	128,64	DAE	0.3	F	0.5	old	SMOTE	before	0.830173
old	GSE110894	I.BET.762	256	256128	256128	DAE	0.1	F	0.5	old	SMOTE	after	0.829464
old	GSE110894	I.BET.762	256	256128	256128	DAE	0.1	F	0.01	old	SMOTE	after	0.829464
integrate	GSE110894	I.BET.762	512	256128	256128	DAE	0.3	F	0.1	new	no	after	0.829419
integrate	GSE110894	I.BET.762	512	256128	256128	DAE	0.3	F	0.01	new	no	after	0.829419
old	GSE110894	I.BET.762	64	512256	256128	DAE	0.3	F	0.1	old	no	before	0.829277
old	GSE110894	I.BET.762	64	512256	256128	DAE	0.3	F	0.01	new	no	before	0.829277
old	GSE110894	I.BET.762	64	512256	256128	DAE	0.3	F	0.1	new	no	before	0.829277
old	GSE110894	I.BET.762	64	512256	256128	DAE	0.3	F	0.01	old	no	before	0.829277
old	GSE110894	I.BET.762	64	512256	256128	DAE	0.3	F	0.5	old	no	before	0.829277
new	GSE110894	I.BET.762	64	512256	256128	DAE	0.1	F	0.5	new	downsampling	before	0.829248
new	GSE110894	I.BET.762	64	512256	256128	DAE	0.1	F	0.01	old	downsampling	before	0.829248
old	GSE110894	I.BET.762	256	256128	256128	DAE	0.1	F	0.5	old	SMOTE	before	0.829049
old	GSE110894	I.BET.762	256	256128	256128	DAE	0.1	F	0.01	old	SMOTE	before	0.829049
integrate	GSE110894	I.BET.762	128	256128	256128	DAE	0.1	F	0.01	old	no	before	0.829031
integrate	GSE110894	I.BET.762	128	256128	256128	DAE	0.1	F	0.5	old	no	before	0.829031
integrate	GSE110894	I.BET.762	128	256128	256128	DAE	0.1	F	0.01	new	no	before	0.829031
integrate	GSE110894	I.BET.762	512	256128	128,64	DAE	0.3	F	0.01	old	upsampling	before	0.82879
integrate	GSE110894	I.BET.762	512	256128	128,64	DAE	0.3	F	0.5	new	upsampling	before	0.82879
integrate	GSE110894	I.BET.762	512	256128	128,64	DAE	0.3	F	0.1	new	upsampling	before	0.82879
integrate	GSE110894	I.BET.762	512	256128	128,64	DAE	0.3	F	0.5	old	upsampling	before	0.82879
old	GSE110894	I.BET.762	32	512256	128,64	DAE	0.1	F	0.01	new	no	after	0.827943
old	GSE110894	I.BET.762	32	512256	128,64	DAE	0.1	F	0.5	new	no	after	0.827943
old	GSE110894	I.BET.762	128	512256	128,64	DAE	0.3	F	0.01	old	downsampling	after	0.826986
new	GSE110894	I.BET.762	128	512256	256128	DAE	0.1	F	0.01	new	SMOTE	after	0.826778
old	GSE110894	I.BET.762	256	256128	256128	DAE	0.3	F	0.01	old	SMOTE	after	0.825554
old	GSE110894	I.BET.762	256	256128	256128	DAE	0.3	F	0.5	old	SMOTE	after	0.825554
integrate	GSE110894	I.BET.762	256	512256	256128	DAE	0.3	F	0.5	new	upsampling	after	0.825455
integrate	GSE110894	I.BET.762	256	512256	256128	DAE	0.3	F	0.1	new	upsampling	after	0.825455
integrate	GSE110894	I.BET.762	256	512256	128,64	AE	0.1	F	0.5	old	SMOTE	after	0.825063
integrate	GSE110894	I.BET.762	256	512256	128,64	AE	0.1	F	0.01	old	SMOTE	after	0.825063
integrate	GSE110894	I.BET.762	256	512256	128,64	AE	0.1	F	0.1	old	SMOTE	after	0.825063
integrate	GSE110894	I.BET.762	256	512256	128,64	AE	0.1	F	0.1	new	SMOTE	before	0.82503
integrate	GSE110894	I.BET.762	256	512256	128,64	AE	0.1	F	0.5	old	SMOTE	before	0.82503
integrate	GSE110894	I.BET.762	256	512256	128,64	AE	0.1	F	0.1	old	SMOTE	before	0.82503
integrate	GSE110894	I.BET.762	256	512256	128,64	AE	0.1	F	0.01	new	SMOTE	before	0.82503
integrate	GSE110894	I.BET.762	256	512256	128,64	AE	0.1	F	0.01	old	SMOTE	before	0.82503
integrate	GSE110894	I.BET.762	256	512256	128,64	AE	0.1	F	0.5	new	SMOTE	before	0.82503
integrate	GSE110894	I.BET.762	128	512256	256128	AE	0.1	F	0.5	old	upsampling	after	0.824826
integrate	GSE110894	I.BET.762	128	512256	256128	AE	0.1	F	0.01	old	upsampling	after	0.824826
integrate	GSE110894	I.BET.762	128	512256	256128	AE	0.1	F	0.1	old	upsampling	after	0.824826
old	GSE110894	I.BET.762	512	512256	256128	AE	0.1	F	0.01	new	upsampling	after	0.82476
old	GSE110894	I.BET.762	512	512256	256128	AE	0.1	F	0.1	new	upsampling	after	0.82476
old	GSE110894	I.BET.762	512	512256	256128	AE	0.1	F	0.5	new	upsampling	after	0.82476
integrate	GSE110894	I.BET.762	256	512256	128,64	DAE	0.3	F	0.5	new	no	after	0.824468
old	GSE110894	I.BET.762	256	256128	128,64	DAE	0.1	F	0.01	new	upsampling	after	0.824195
integrate	GSE110894	I.BET.762	512	512256	128,64	DAE	0.3	F	0.1	new	no	after	0.823836
integrate	GSE110894	I.BET.762	512	512256	128,64	DAE	0.3	F	0.5	new	no	after	0.823836
new	GSE110894	I.BET.762	128	256128	128,64	DAE	0.1	F	0.01	new	upsampling	before	0.8207
new	GSE110894	I.BET.762	128	256128	128,64	DAE	0.1	F	0.01	old	upsampling	before	0.8207
integrate	GSE110894	I.BET.762	256	512256	256128	DAE	0.3	F	0.5	new	no	before	0.820393
integrate	GSE110894	I.BET.762	256	512256	256128	DAE	0.3	F	0.1	old	no	before	0.820393
new	GSE110894	I.BET.762	128	256128	128,64	DAE	0.1	F	0.01	old	upsampling	after	0.820275
integrate	GSE110894	I.BET.762	128	512256	128,64	DAE	0.1	F	0.5	new	downsampling	after	0.820049
integrate	GSE110894	I.BET.762	128	512256	128,64	DAE	0.1	F	0.1	new	downsampling	after	0.820049
new	GSE110894	I.BET.762	128	256128	256128	AE	0.3	F	0.01	new	SMOTE	before	0.820042
new	GSE110894	I.BET.762	128	256128	256128	AE	0.3	F	0.1	old	SMOTE	before	0.820042
new	GSE110894	I.BET.762	128	256128	256128	AE	0.3	F	0.5	old	SMOTE	before	0.820042
new	GSE110894	I.BET.762	128	256128	256128	AE	0.3	F	0.5	new	SMOTE	before	0.820042
new	GSE110894	I.BET.762	128	256128	256128	AE	0.3	F	0.01	old	SMOTE	before	0.820042
new	GSE110894	I.BET.762	128	256128	256128	AE	0.3	F	0.1	new	SMOTE	before	0.820042
new	GSE110894	I.BET.762	256	512256	128,64	AE	0.1	F	0.01	old	downsampling	before	0.819606
new	GSE110894	I.BET.762	256	512256	128,64	AE	0.1	F	0.5	new	downsampling	before	0.819606
new	GSE110894	I.BET.762	256	512256	128,64	AE	0.1	F	0.5	old	downsampling	before	0.819606
new	GSE110894	I.BET.762	256	512256	128,64	AE	0.1	F	0.1	new	downsampling	before	0.819606
new	GSE110894	I.BET.762	256	512256	128,64	AE	0.1	F	0.1	old	downsampling	before	0.819606
new	GSE110894	I.BET.762	256	512256	128,64	AE	0.1	F	0.01	new	downsampling	before	0.819606
integrate	GSE110894	I.BET.762	256	256128	128,64	DAE	0.3	F	0.1	new	SMOTE	before	0.819237
integrate	GSE110894	I.BET.762	256	256128	128,64	DAE	0.3	F	0.01	new	SMOTE	before	0.819237
new	GSE110894	I.BET.762	128	256128	256128	AE	0.3	F	0.1	old	SMOTE	after	0.819227
new	GSE110894	I.BET.762	128	256128	256128	AE	0.3	F	0.01	old	SMOTE	after	0.819227
new	GSE110894	I.BET.762	128	256128	256128	AE	0.3	F	0.5	old	SMOTE	after	0.819227
integrate	GSE110894	I.BET.762	256	512256	128,64	DAE	0.3	F	0.5	new	upsampling	after	0.819145
integrate	GSE110894	I.BET.762	256	512256	128,64	DAE	0.3	F	0.01	new	upsampling	after	0.819145
old	GSE110894	I.BET.762	256	512256	256128	AE	0.3	F	0.01	new	downsampling	before	0.818579
old	GSE110894	I.BET.762	256	512256	256128	AE	0.3	F	0.1	old	downsampling	before	0.818579
old	GSE110894	I.BET.762	256	512256	256128	AE	0.3	F	0.01	old	downsampling	before	0.818579
old	GSE110894	I.BET.762	256	512256	256128	AE	0.3	F	0.5	old	downsampling	before	0.818579
old	GSE110894	I.BET.762	256	512256	256128	AE	0.3	F	0.5	new	downsampling	before	0.818579
old	GSE110894	I.BET.762	256	512256	256128	AE	0.3	F	0.1	new	downsampling	before	0.818579
new	GSE110894	I.BET.762	512	256128	128,64	DAE	0.1	F	0.1	new	SMOTE	after	0.818192
new	GSE110894	I.BET.762	32	256128	128,64	AE	0.3	F	0.5	old	SMOTE	after	0.817796
new	GSE110894	I.BET.762	32	256128	128,64	AE	0.3	F	0.01	old	SMOTE	after	0.817796
new	GSE110894	I.BET.762	32	256128	128,64	AE	0.3	F	0.1	old	SMOTE	after	0.817796
old	GSE110894	I.BET.762	128	256128	128,64	DAE	0.1	F	0.1	old	upsampling	after	0.817541
old	GSE110894	I.BET.762	256	512256	256128	AE	0.3	F	0.01	old	downsampling	after	0.81753
old	GSE110894	I.BET.762	256	512256	256128	AE	0.3	F	0.1	old	downsampling	after	0.81753
old	GSE110894	I.BET.762	256	512256	256128	AE	0.3	F	0.5	old	downsampling	after	0.81753
old	GSE110894	I.BET.762	32	256128	128,64	AE	0.3	F	0.5	new	downsampling	before	0.817476
old	GSE110894	I.BET.762	32	256128	128,64	AE	0.3	F	0.01	old	downsampling	before	0.817476
old	GSE110894	I.BET.762	32	256128	128,64	AE	0.3	F	0.01	new	downsampling	before	0.817476
old	GSE110894	I.BET.762	32	256128	128,64	AE	0.3	F	0.1	old	downsampling	before	0.817476
old	GSE110894	I.BET.762	32	256128	128,64	AE	0.3	F	0.1	new	downsampling	before	0.817476
old	GSE110894	I.BET.762	32	256128	128,64	AE	0.3	F	0.5	old	downsampling	before	0.817476
old	GSE110894	I.BET.762	32	256128	128,64	AE	0.3	F	0.01	old	downsampling	after	0.817387
old	GSE110894	I.BET.762	32	256128	128,64	AE	0.3	F	0.5	old	downsampling	after	0.817387
old	GSE110894	I.BET.762	32	256128	128,64	AE	0.3	F	0.1	old	downsampling	after	0.817387
new	GSE110894	I.BET.762	256	512256	256128	DAE	0.1	F	0.5	new	upsampling	after	0.817366
old	GSE110894	I.BET.762	64	256128	128,64	DAE	0.1	F	0.1	new	upsampling	before	0.817268
old	GSE110894	I.BET.762	64	256128	128,64	DAE	0.1	F	0.01	new	upsampling	before	0.817268
old	GSE110894	I.BET.762	64	256128	128,64	DAE	0.1	F	0.01	old	upsampling	before	0.817268
new	GSE110894	I.BET.762	256	512256	128,64	AE	0.1	F	0.5	old	downsampling	after	0.817144
new	GSE110894	I.BET.762	256	512256	128,64	AE	0.1	F	0.1	old	downsampling	after	0.817144
new	GSE110894	I.BET.762	256	512256	128,64	AE	0.1	F	0.01	old	downsampling	after	0.817144
integrate	GSE110894	I.BET.762	256	256128	128,64	AE	0.3	F	0.1	new	upsampling	after	0.817072
integrate	GSE110894	I.BET.762	256	256128	128,64	AE	0.3	F	0.01	new	upsampling	after	0.817072
integrate	GSE110894	I.BET.762	256	256128	128,64	AE	0.3	F	0.5	new	upsampling	after	0.817072
old	GSE110894	I.BET.762	64	256128	128,64	DAE	0.3	F	0.5	old	SMOTE	after	0.816764
old	GSE110894	I.BET.762	64	256128	128,64	DAE	0.3	F	0.1	old	SMOTE	after	0.816764
old	GSE110894	I.BET.762	64	256128	128,64	DAE	0.3	F	0.01	old	SMOTE	after	0.816764
old	GSE110894	I.BET.762	64	256128	128,64	AE	0.3	F	0.1	old	no	before	0.816607
old	GSE110894	I.BET.762	64	256128	128,64	AE	0.3	F	0.1	new	no	before	0.816607
old	GSE110894	I.BET.762	64	256128	128,64	AE	0.3	F	0.01	old	no	before	0.816607
old	GSE110894	I.BET.762	64	256128	128,64	AE	0.3	F	0.01	new	no	before	0.816607
old	GSE110894	I.BET.762	64	256128	128,64	AE	0.3	F	0.5	new	no	before	0.816607
old	GSE110894	I.BET.762	64	256128	128,64	AE	0.3	F	0.5	old	no	before	0.816607
new	GSE110894	I.BET.762	512	256128	256128	DAE	0.3	F	0.5	new	upsampling	after	0.815654
new	GSE110894	I.BET.762	512	256128	256128	DAE	0.3	F	0.1	new	upsampling	after	0.815654
old	GSE110894	I.BET.762	512	512256	128,64	AE	0.3	F	0.01	old	downsampling	before	0.814904
old	GSE110894	I.BET.762	512	512256	128,64	AE	0.3	F	0.01	new	downsampling	before	0.814904
old	GSE110894	I.BET.762	512	512256	128,64	AE	0.3	F	0.1	new	downsampling	before	0.814904
old	GSE110894	I.BET.762	512	512256	128,64	AE	0.3	F	0.5	new	downsampling	before	0.814904
old	GSE110894	I.BET.762	512	512256	128,64	AE	0.3	F	0.1	old	downsampling	before	0.814904
old	GSE110894	I.BET.762	512	512256	128,64	AE	0.3	F	0.5	old	downsampling	before	0.814904
integrate	GSE110894	I.BET.762	512	512256	256128	AE	0.1	F	0.1	new	downsampling	after	0.814479
integrate	GSE110894	I.BET.762	512	512256	256128	AE	0.1	F	0.5	new	downsampling	after	0.814479
integrate	GSE110894	I.BET.762	512	512256	256128	AE	0.1	F	0.01	new	downsampling	after	0.814479
new	GSE110894	I.BET.762	256	256128	128,64	AE	0.1	F	0.5	new	no	after	0.813945
new	GSE110894	I.BET.762	256	256128	128,64	AE	0.1	F	0.1	new	no	after	0.813945
new	GSE110894	I.BET.762	256	256128	128,64	AE	0.1	F	0.01	new	no	after	0.813945
old	GSE110894	I.BET.762	64	256128	128,64	DAE	0.1	F	0.01	old	upsampling	after	0.81353
integrate	GSE110894	I.BET.762	128	512256	256128	DAE	0.3	F	0.1	new	no	after	0.813193
integrate	GSE110894	I.BET.762	128	512256	256128	DAE	0.3	F	0.01	new	no	after	0.813193
new	GSE110894	I.BET.762	128	256128	128,64	DAE	0.1	F	0.01	new	SMOTE	after	0.813128
new	GSE110894	I.BET.762	128	256128	128,64	DAE	0.1	F	0.5	new	SMOTE	after	0.813128
old	GSE110894	I.BET.762	256	256128	256128	AE	0.1	F	0.01	old	SMOTE	after	0.812565
old	GSE110894	I.BET.762	256	256128	256128	AE	0.1	F	0.5	old	SMOTE	after	0.812565
old	GSE110894	I.BET.762	256	256128	256128	AE	0.1	F	0.1	old	SMOTE	after	0.812565
old	GSE110894	I.BET.762	512	512256	256128	AE	0.3	F	0.1	new	downsampling	after	0.812398
old	GSE110894	I.BET.762	512	512256	256128	AE	0.3	F	0.01	new	downsampling	after	0.812398
old	GSE110894	I.BET.762	512	512256	256128	AE	0.3	F	0.5	new	downsampling	after	0.812398
old	GSE110894	I.BET.762	256	512256	128,64	DAE	0.1	F	0.01	new	no	after	0.812391
old	GSE110894	I.BET.762	256	512256	128,64	DAE	0.1	F	0.5	new	no	after	0.812391
old	GSE110894	I.BET.762	256	512256	128,64	DAE	0.1	F	0.1	new	no	after	0.812391
old	GSE110894	I.BET.762	256	512256	256128	AE	0.3	F	0.5	old	SMOTE	after	0.81097
old	GSE110894	I.BET.762	256	512256	256128	AE	0.3	F	0.01	old	SMOTE	after	0.81097
old	GSE110894	I.BET.762	256	512256	256128	AE	0.3	F	0.1	old	SMOTE	after	0.81097
integrate	GSE110894	I.BET.762	512	256128	256128	DAE	0.3	F	0.1	new	SMOTE	after	0.810672
old	GSE110894	I.BET.762	128	256128	128,64	DAE	0.1	F	0.01	new	upsampling	before	0.810144
old	GSE110894	I.BET.762	128	256128	128,64	DAE	0.1	F	0.1	old	upsampling	before	0.810144
integrate	GSE110894	I.BET.762	128	512256	256128	DAE	0.3	F	0.1	new	SMOTE	after	0.810098
integrate	GSE110894	I.BET.762	128	512256	256128	DAE	0.3	F	0.5	new	SMOTE	after	0.810098
new	GSE110894	I.BET.762	32	256128	256128	DAE	0.3	F	0.5	old	SMOTE	before	0.809839
new	GSE110894	I.BET.762	32	256128	256128	DAE	0.3	F	0.01	new	SMOTE	before	0.809839
old	GSE110894	I.BET.762	256	256128	256128	AE	0.1	F	0.01	new	SMOTE	before	0.809831
old	GSE110894	I.BET.762	256	256128	256128	AE	0.1	F	0.1	old	SMOTE	before	0.809831
old	GSE110894	I.BET.762	256	256128	256128	AE	0.1	F	0.5	old	SMOTE	before	0.809831
old	GSE110894	I.BET.762	256	256128	256128	AE	0.1	F	0.01	old	SMOTE	before	0.809831
old	GSE110894	I.BET.762	256	256128	256128	AE	0.1	F	0.5	new	SMOTE	before	0.809831
old	GSE110894	I.BET.762	256	256128	256128	AE	0.1	F	0.1	new	SMOTE	before	0.809831
old	GSE110894	I.BET.762	256	512256	256128	AE	0.3	F	0.5	new	SMOTE	before	0.809308
old	GSE110894	I.BET.762	256	512256	256128	AE	0.3	F	0.1	old	SMOTE	before	0.809308
old	GSE110894	I.BET.762	256	512256	256128	AE	0.3	F	0.01	old	SMOTE	before	0.809308
old	GSE110894	I.BET.762	256	512256	256128	AE	0.3	F	0.1	new	SMOTE	before	0.809308
old	GSE110894	I.BET.762	256	512256	256128	AE	0.3	F	0.01	new	SMOTE	before	0.809308
old	GSE110894	I.BET.762	256	512256	256128	AE	0.3	F	0.5	old	SMOTE	before	0.809308
old	GSE110894	I.BET.762	32	512256	256128	DAE	0.3	F	0.01	old	downsampling	after	0.809248
old	GSE110894	I.BET.762	32	512256	256128	DAE	0.3	F	0.1	old	downsampling	after	0.809248
integrate	GSE110894	I.BET.762	512	256128	128,64	DAE	0.3	F	0.5	new	no	after	0.809191
integrate	GSE110894	I.BET.762	512	256128	128,64	DAE	0.3	F	0.01	new	no	after	0.809191
integrate	GSE110894	I.BET.762	128	512256	256128	DAE	0.3	F	0.5	new	no	after	0.809184
new	GSE110894	I.BET.762	128	256128	256128	AE	0.1	F	0.01	new	upsampling	after	0.808686
new	GSE110894	I.BET.762	128	256128	256128	AE	0.1	F	0.5	new	upsampling	after	0.808686
new	GSE110894	I.BET.762	128	256128	256128	AE	0.1	F	0.1	new	upsampling	after	0.808686
integrate	GSE110894	I.BET.762	256	512256	128,64	AE	0.1	F	0.1	new	upsampling	after	0.808644
integrate	GSE110894	I.BET.762	256	512256	128,64	AE	0.1	F	0.01	new	upsampling	after	0.808644
integrate	GSE110894	I.BET.762	256	512256	128,64	AE	0.1	F	0.5	new	upsampling	after	0.808644
new	GSE110894	I.BET.762	32	256128	256128	DAE	0.3	F	0.01	new	SMOTE	after	0.80864
integrate	GSE110894	I.BET.762	128	512256	128,64	DAE	0.3	F	0.5	new	downsampling	after	0.808362
integrate	GSE110894	I.BET.762	128	512256	128,64	DAE	0.3	F	0.1	new	downsampling	after	0.808362
old	GSE110894	I.BET.762	64	256128	256128	DAE	0.3	F	0.1	new	upsampling	before	0.808333
old	GSE110894	I.BET.762	64	256128	256128	DAE	0.3	F	0.5	old	upsampling	before	0.808333
old	GSE110894	I.BET.762	64	256128	256128	DAE	0.3	F	0.01	old	upsampling	before	0.808333
old	GSE110894	I.BET.762	64	256128	256128	DAE	0.3	F	0.5	new	upsampling	before	0.808333
old	GSE110894	I.BET.762	128	512256	128,64	DAE	0.3	F	0.01	old	SMOTE	after	0.807876
old	GSE110894	I.BET.762	128	512256	128,64	DAE	0.3	F	0.5	old	SMOTE	after	0.807876
new	GSE110894	I.BET.762	32	256128	256128	DAE	0.3	F	0.5	old	upsampling	before	0.807838
new	GSE110894	I.BET.762	32	256128	256128	DAE	0.3	F	0.1	new	upsampling	before	0.807838
new	GSE110894	I.BET.762	32	256128	256128	DAE	0.3	F	0.5	new	upsampling	before	0.807838
new	GSE110894	I.BET.762	32	256128	256128	DAE	0.3	F	0.01	old	upsampling	before	0.807838
new	GSE110894	I.BET.762	32	256128	256128	DAE	0.3	F	0.1	old	upsampling	before	0.807838
integrate	GSE110894	I.BET.762	128	512256	256128	DAE	0.1	F	0.5	new	no	after	0.807785
old	GSE110894	I.BET.762	512	256128	256128	AE	0.1	F	0.01	new	upsampling	after	0.807652
old	GSE110894	I.BET.762	512	256128	256128	AE	0.1	F	0.1	new	upsampling	after	0.807652
old	GSE110894	I.BET.762	512	256128	256128	AE	0.1	F	0.5	new	upsampling	after	0.807652
new	GSE110894	I.BET.762	64	256128	128,64	AE	0.3	F	0.01	old	no	after	0.807433
new	GSE110894	I.BET.762	64	256128	128,64	AE	0.3	F	0.1	old	no	after	0.807433
new	GSE110894	I.BET.762	64	256128	128,64	AE	0.3	F	0.5	old	no	after	0.807433
old	GSE110894	I.BET.762	64	256128	128,64	AE	0.3	F	0.5	old	no	after	0.807423
old	GSE110894	I.BET.762	64	256128	128,64	AE	0.3	F	0.1	old	no	after	0.807423
old	GSE110894	I.BET.762	64	256128	128,64	AE	0.3	F	0.01	old	no	after	0.807423
integrate	GSE110894	I.BET.762	256	512256	128,64	AE	0.3	F	0.1	new	no	after	0.807261
integrate	GSE110894	I.BET.762	256	512256	128,64	AE	0.3	F	0.01	new	no	after	0.807261
integrate	GSE110894	I.BET.762	256	512256	128,64	AE	0.3	F	0.5	new	no	after	0.807261
old	GSE110894	I.BET.762	32	512256	256128	DAE	0.3	F	0.1	old	downsampling	before	0.806954
old	GSE110894	I.BET.762	32	512256	256128	DAE	0.3	F	0.01	old	downsampling	before	0.806954
old	GSE110894	I.BET.762	32	512256	256128	DAE	0.3	F	0.01	new	downsampling	before	0.806954
new	GSE110894	I.BET.762	128	512256	256128	AE	0.3	F	0.01	old	SMOTE	after	0.806786
new	GSE110894	I.BET.762	128	512256	256128	AE	0.3	F	0.5	old	SMOTE	after	0.806786
new	GSE110894	I.BET.762	128	512256	256128	AE	0.3	F	0.1	old	SMOTE	after	0.806786
new	GSE110894	I.BET.762	32	256128	256128	DAE	0.3	F	0.5	old	upsampling	after	0.806599
new	GSE110894	I.BET.762	32	256128	256128	DAE	0.3	F	0.1	old	upsampling	after	0.806599
new	GSE110894	I.BET.762	32	256128	256128	DAE	0.3	F	0.01	old	upsampling	after	0.806599
integrate	GSE110894	I.BET.762	256	512256	128,64	DAE	0.1	F	0.5	new	downsampling	after	0.806326
new	GSE110894	I.BET.762	512	512256	256128	DAE	0.1	F	0.1	new	upsampling	after	0.806292
new	GSE110894	I.BET.762	512	512256	256128	DAE	0.1	F	0.5	new	upsampling	after	0.806292
integrate	GSE110894	I.BET.762	512	256128	256128	AE	0.3	F	0.01	new	downsampling	after	0.805719
integrate	GSE110894	I.BET.762	512	256128	256128	AE	0.3	F	0.5	new	downsampling	after	0.805719
integrate	GSE110894	I.BET.762	512	256128	256128	AE	0.3	F	0.1	new	downsampling	after	0.805719
old	GSE110894	I.BET.762	512	512256	128,64	AE	0.3	F	0.5	old	downsampling	after	0.805678
old	GSE110894	I.BET.762	512	512256	128,64	AE	0.3	F	0.1	old	downsampling	after	0.805678
old	GSE110894	I.BET.762	512	512256	128,64	AE	0.3	F	0.01	old	downsampling	after	0.805678
integrate	GSE110894	I.BET.762	256	512256	128,64	DAE	0.1	F	0.5	new	SMOTE	after	0.805366
new	GSE110894	I.BET.762	64	512256	128,64	DAE	0.1	F	0.1	new	upsampling	after	0.805329
new	GSE110894	I.BET.762	512	512256	128,64	DAE	0.3	F	0.01	new	no	after	0.805297
old	GSE110894	I.BET.762	256	512256	256128	DAE	0.1	F	0.1	new	upsampling	after	0.804974
old	GSE110894	I.BET.762	128	512256	128,64	DAE	0.3	F	0.01	new	SMOTE	before	0.804961
old	GSE110894	I.BET.762	128	512256	128,64	DAE	0.3	F	0.01	old	SMOTE	before	0.804961
old	GSE110894	I.BET.762	128	512256	128,64	DAE	0.3	F	0.5	old	SMOTE	before	0.804961
new	GSE110894	I.BET.762	64	256128	128,64	AE	0.3	F	0.01	old	no	before	0.804714
new	GSE110894	I.BET.762	64	256128	128,64	AE	0.3	F	0.5	new	no	before	0.804714
new	GSE110894	I.BET.762	64	256128	128,64	AE	0.3	F	0.01	new	no	before	0.804714
new	GSE110894	I.BET.762	64	256128	128,64	AE	0.3	F	0.1	old	no	before	0.804714
new	GSE110894	I.BET.762	64	256128	128,64	AE	0.3	F	0.1	new	no	before	0.804714
new	GSE110894	I.BET.762	64	256128	128,64	AE	0.3	F	0.5	old	no	before	0.804714
new	GSE110894	I.BET.762	32	256128	128,64	DAE	0.3	F	0.01	old	upsampling	before	0.80463
new	GSE110894	I.BET.762	32	256128	128,64	DAE	0.3	F	0.01	new	upsampling	before	0.80463
integrate	GSE110894	I.BET.762	512	256128	128,64	DAE	0.3	F	0.1	old	downsampling	before	0.804332
integrate	GSE110894	I.BET.762	512	256128	128,64	DAE	0.3	F	0.5	old	downsampling	before	0.804332
integrate	GSE110894	I.BET.762	512	256128	128,64	DAE	0.3	F	0.01	new	downsampling	before	0.804332
new	GSE110894	I.BET.762	32	256128	128,64	DAE	0.3	F	0.01	old	upsampling	after	0.804243
old	GSE110894	I.BET.762	256	256128	128,64	DAE	0.3	F	0.01	old	downsampling	after	0.8042
old	GSE110894	I.BET.762	256	256128	128,64	DAE	0.3	F	0.1	old	downsampling	after	0.8042
old	GSE110894	I.BET.762	128	512256	256128	DAE	0.3	F	0.1	old	upsampling	before	0.804198
old	GSE110894	I.BET.762	128	512256	256128	DAE	0.3	F	0.5	new	upsampling	before	0.804198
integrate	GSE110894	I.BET.762	512	256128	256128	AE	0.3	F	0.01	new	no	after	0.804145
integrate	GSE110894	I.BET.762	512	256128	256128	AE	0.3	F	0.1	new	no	after	0.804145
integrate	GSE110894	I.BET.762	512	256128	256128	AE	0.3	F	0.5	new	no	after	0.804145
old	GSE110894	I.BET.762	256	512256	256128	DAE	0.3	F	0.1	old	upsampling	before	0.804085
old	GSE110894	I.BET.762	256	512256	256128	DAE	0.3	F	0.1	new	upsampling	before	0.804085
old	GSE110894	I.BET.762	256	512256	256128	DAE	0.3	F	0.5	new	upsampling	before	0.804085
old	GSE110894	I.BET.762	256	512256	256128	DAE	0.3	F	0.01	old	upsampling	before	0.804085
integrate	GSE110894	I.BET.762	256	512256	256128	DAE	0.3	F	0.1	new	downsampling	after	0.804036
old	GSE110894	I.BET.762	64	256128	256128	DAE	0.3	F	0.5	old	upsampling	after	0.803442
old	GSE110894	I.BET.762	64	256128	256128	DAE	0.3	F	0.01	old	upsampling	after	0.803442
new	GSE110894	I.BET.762	32	256128	256128	DAE	0.3	F	0.01	new	no	after	0.803425
integrate	GSE110894	I.BET.762	512	256128	128,64	DAE	0.3	F	0.1	old	downsampling	after	0.803396
integrate	GSE110894	I.BET.762	512	256128	128,64	DAE	0.3	F	0.5	old	downsampling	after	0.803396
old	GSE110894	I.BET.762	256	512256	256128	DAE	0.3	F	0.01	old	upsampling	after	0.803331
old	GSE110894	I.BET.762	256	512256	256128	DAE	0.3	F	0.1	old	upsampling	after	0.803331
old	GSE110894	I.BET.762	256	512256	256128	DAE	0.3	F	0.5	new	upsampling	after	0.80261
old	GSE110894	I.BET.762	256	512256	256128	DAE	0.3	F	0.1	new	upsampling	after	0.80261
integrate	GSE110894	I.BET.762	128	512256	256128	DAE	0.3	F	0.5	new	upsampling	after	0.801862
integrate	GSE110894	I.BET.762	128	512256	256128	DAE	0.3	F	0.01	new	upsampling	after	0.801862
integrate	GSE110894	I.BET.762	256	512256	128,64	DAE	0.3	F	0.1	new	downsampling	after	0.801833
integrate	GSE110894	I.BET.762	256	512256	128,64	DAE	0.3	F	0.5	new	downsampling	after	0.801833
integrate	GSE110894	I.BET.762	256	512256	128,64	DAE	0.3	F	0.01	new	downsampling	after	0.801833
integrate	GSE110894	I.BET.762	512	512256	128,64	AE	0.1	F	0.1	new	SMOTE	after	0.801804
integrate	GSE110894	I.BET.762	512	512256	128,64	AE	0.1	F	0.01	new	SMOTE	after	0.801804
integrate	GSE110894	I.BET.762	512	512256	128,64	AE	0.1	F	0.5	new	SMOTE	after	0.801804
new	GSE110894	I.BET.762	64	512256	128,64	DAE	0.1	F	0.01	new	downsampling	before	0.80157
new	GSE110894	I.BET.762	64	512256	128,64	DAE	0.1	F	0.1	old	downsampling	before	0.80157
new	GSE110894	I.BET.762	64	512256	128,64	DAE	0.1	F	0.5	old	downsampling	before	0.80157
new	GSE110894	I.BET.762	64	512256	128,64	DAE	0.1	F	0.5	new	downsampling	before	0.80157
old	GSE110894	I.BET.762	32	256128	128,64	AE	0.1	F	0.01	new	no	after	0.801406
old	GSE110894	I.BET.762	32	256128	128,64	AE	0.1	F	0.5	new	no	after	0.801406
old	GSE110894	I.BET.762	32	256128	128,64	AE	0.1	F	0.1	new	no	after	0.801406
integrate	GSE110894	I.BET.762	512	512256	256128	DAE	0.1	F	0.01	new	upsampling	before	0.801274
integrate	GSE110894	I.BET.762	512	512256	256128	DAE	0.1	F	0.5	old	upsampling	before	0.801274
integrate	GSE110894	I.BET.762	512	512256	256128	DAE	0.1	F	0.1	old	upsampling	before	0.801274
old	GSE110894	I.BET.762	128	512256	256128	DAE	0.3	F	0.1	old	upsampling	after	0.800978
integrate	GSE110894	I.BET.762	512	512256	256128	DAE	0.1	F	0.1	old	upsampling	after	0.800841
integrate	GSE110894	I.BET.762	512	512256	256128	DAE	0.1	F	0.5	old	upsampling	after	0.800841
new	GSE110894	I.BET.762	64	512256	128,64	DAE	0.1	F	0.5	old	downsampling	after	0.800707
new	GSE110894	I.BET.762	64	512256	128,64	DAE	0.1	F	0.1	old	downsampling	after	0.800707
new	GSE110894	I.BET.762	128	256128	128,64	DAE	0.3	F	0.1	new	SMOTE	before	0.800561
new	GSE110894	I.BET.762	128	256128	128,64	DAE	0.3	F	0.01	new	SMOTE	before	0.800561
integrate	GSE110894	I.BET.762	256	512256	128,64	AE	0.3	F	0.1	new	no	before	0.800345
integrate	GSE110894	I.BET.762	256	512256	128,64	AE	0.3	F	0.01	old	no	before	0.800345
integrate	GSE110894	I.BET.762	256	512256	128,64	AE	0.3	F	0.1	old	no	before	0.800345
integrate	GSE110894	I.BET.762	256	512256	128,64	AE	0.3	F	0.01	new	no	before	0.800345
integrate	GSE110894	I.BET.762	256	512256	128,64	AE	0.3	F	0.5	old	no	before	0.800345
integrate	GSE110894	I.BET.762	256	512256	128,64	AE	0.3	F	0.5	new	no	before	0.800345
old	GSE110894	I.BET.762	32	256128	256128	AE	0.1	F	0.5	old	SMOTE	after	0.800087
old	GSE110894	I.BET.762	32	256128	256128	AE	0.1	F	0.1	old	SMOTE	after	0.800087
old	GSE110894	I.BET.762	32	256128	256128	AE	0.1	F	0.01	old	SMOTE	after	0.800087
integrate	GSE110894	I.BET.762	512	256128	256128	DAE	0.3	F	0.1	new	upsampling	after	0.800073
old	GSE110894	I.BET.762	32	256128	256128	AE	0.1	F	0.5	new	SMOTE	before	0.800071
old	GSE110894	I.BET.762	32	256128	256128	AE	0.1	F	0.5	old	SMOTE	before	0.800071
old	GSE110894	I.BET.762	32	256128	256128	AE	0.1	F	0.01	new	SMOTE	before	0.800071
old	GSE110894	I.BET.762	32	256128	256128	AE	0.1	F	0.01	old	SMOTE	before	0.800071
old	GSE110894	I.BET.762	32	256128	256128	AE	0.1	F	0.1	new	SMOTE	before	0.800071
old	GSE110894	I.BET.762	32	256128	256128	AE	0.1	F	0.1	old	SMOTE	before	0.800071
old	GSE110894	I.BET.762	128	512256	128,64	DAE	0.1	F	0.1	new	no	before	0.800065
old	GSE110894	I.BET.762	128	512256	128,64	DAE	0.1	F	0.01	new	no	before	0.800065
old	GSE110894	I.BET.762	128	512256	128,64	DAE	0.1	F	0.5	new	no	before	0.800065
old	GSE110894	I.BET.762	128	256128	256128	DAE	0.1	F	0.1	new	no	after	0.799777
old	GSE110894	I.BET.762	128	256128	256128	DAE	0.1	F	0.5	new	no	after	0.799777
old	GSE110894	I.BET.762	128	256128	256128	DAE	0.1	F	0.01	new	no	after	0.799777
new	GSE110894	I.BET.762	128	512256	256128	DAE	0.3	F	0.1	new	SMOTE	after	0.79964
new	GSE110894	I.BET.762	128	512256	256128	DAE	0.3	F	0.5	new	SMOTE	after	0.79964
new	GSE110894	I.BET.762	128	512256	256128	DAE	0.3	F	0.01	new	SMOTE	after	0.79964
new	GSE110894	I.BET.762	128	512256	128,64	DAE	0.3	F	0.5	new	SMOTE	before	0.799185
old	GSE110894	I.BET.762	512	256128	256128	AE	0.3	F	0.5	old	SMOTE	before	0.798604
old	GSE110894	I.BET.762	512	256128	256128	AE	0.3	F	0.1	new	SMOTE	before	0.798604
old	GSE110894	I.BET.762	512	256128	256128	AE	0.3	F	0.01	new	SMOTE	before	0.798604
old	GSE110894	I.BET.762	512	256128	256128	AE	0.3	F	0.5	new	SMOTE	before	0.798604
old	GSE110894	I.BET.762	512	256128	256128	AE	0.3	F	0.01	old	SMOTE	before	0.798604
old	GSE110894	I.BET.762	512	256128	256128	AE	0.3	F	0.1	old	SMOTE	before	0.798604
new	GSE110894	I.BET.762	512	256128	128,64	DAE	0.1	F	0.1	old	SMOTE	after	0.798583
new	GSE110894	I.BET.762	32	512256	128,64	DAE	0.1	F	0.5	old	downsampling	after	0.798437
new	GSE110894	I.BET.762	32	512256	128,64	DAE	0.1	F	0.01	old	downsampling	after	0.798437
new	GSE110894	I.BET.762	32	512256	128,64	DAE	0.1	F	0.1	old	downsampling	after	0.798437
new	GSE110894	I.BET.762	512	512256	128,64	DAE	0.3	F	0.1	old	downsampling	after	0.79829
new	GSE110894	I.BET.762	512	512256	128,64	DAE	0.3	F	0.5	old	downsampling	after	0.79829
new	GSE110894	I.BET.762	32	256128	256128	AE	0.1	F	0.01	new	SMOTE	after	0.79808
new	GSE110894	I.BET.762	32	256128	256128	AE	0.1	F	0.1	new	SMOTE	after	0.79808
new	GSE110894	I.BET.762	32	256128	256128	AE	0.1	F	0.5	new	SMOTE	after	0.79808
integrate	GSE110894	I.BET.762	256	512256	128,64	AE	0.3	F	0.1	old	no	after	0.797992
integrate	GSE110894	I.BET.762	256	512256	128,64	AE	0.3	F	0.5	old	no	after	0.797992
integrate	GSE110894	I.BET.762	256	512256	128,64	AE	0.3	F	0.01	old	no	after	0.797992
new	GSE110894	I.BET.762	128	512256	256128	AE	0.3	F	0.01	new	SMOTE	before	0.797517
new	GSE110894	I.BET.762	128	512256	256128	AE	0.3	F	0.01	old	SMOTE	before	0.797517
new	GSE110894	I.BET.762	128	512256	256128	AE	0.3	F	0.1	old	SMOTE	before	0.797517
new	GSE110894	I.BET.762	128	512256	256128	AE	0.3	F	0.5	old	SMOTE	before	0.797517
new	GSE110894	I.BET.762	128	512256	256128	AE	0.3	F	0.5	new	SMOTE	before	0.797517
new	GSE110894	I.BET.762	128	512256	256128	AE	0.3	F	0.1	new	SMOTE	before	0.797517
old	GSE110894	I.BET.762	512	256128	256128	AE	0.3	F	0.1	old	SMOTE	after	0.797406
old	GSE110894	I.BET.762	512	256128	256128	AE	0.3	F	0.5	old	SMOTE	after	0.797406
old	GSE110894	I.BET.762	512	256128	256128	AE	0.3	F	0.01	old	SMOTE	after	0.797406
integrate	GSE110894	I.BET.762	256	256128	128,64	DAE	0.1	F	0.01	old	SMOTE	after	0.797181
old	GSE110894	I.BET.762	64	256128	128,64	AE	0.3	F	0.5	old	downsampling	after	0.797035
old	GSE110894	I.BET.762	64	256128	128,64	AE	0.3	F	0.01	old	downsampling	after	0.797035
old	GSE110894	I.BET.762	64	256128	128,64	AE	0.3	F	0.1	old	downsampling	after	0.797035
new	GSE110894	I.BET.762	512	512256	256128	DAE	0.1	F	0.01	new	upsampling	after	0.79686
integrate	GSE110894	I.BET.762	128	256128	256128	DAE	0.3	F	0.5	new	downsampling	after	0.796696
integrate	GSE110894	I.BET.762	128	256128	256128	DAE	0.3	F	0.01	new	downsampling	after	0.796696
new	GSE110894	I.BET.762	64	256128	128,64	AE	0.1	F	0.1	new	upsampling	after	0.796325
new	GSE110894	I.BET.762	64	256128	128,64	AE	0.1	F	0.5	new	upsampling	after	0.796325
new	GSE110894	I.BET.762	64	256128	128,64	AE	0.1	F	0.01	new	upsampling	after	0.796325
old	GSE110894	I.BET.762	128	256128	128,64	DAE	0.1	F	0.5	old	SMOTE	after	0.796184
new	GSE110894	I.BET.762	32	256128	256128	AE	0.1	F	0.5	new	downsampling	after	0.796169
new	GSE110894	I.BET.762	32	256128	256128	AE	0.1	F	0.01	new	downsampling	after	0.796169
new	GSE110894	I.BET.762	32	256128	256128	AE	0.1	F	0.1	new	downsampling	after	0.796169
old	GSE110894	I.BET.762	256	256128	128,64	DAE	0.3	F	0.1	new	downsampling	after	0.79609
integrate	GSE110894	I.BET.762	256	256128	128,64	DAE	0.3	F	0.1	old	upsampling	after	0.795988
integrate	GSE110894	I.BET.762	256	256128	128,64	DAE	0.3	F	0.5	old	upsampling	after	0.795988
integrate	GSE110894	I.BET.762	128	512256	128,64	DAE	0.3	F	0.5	old	downsampling	after	0.795621
new	GSE110894	I.BET.762	512	256128	128,64	DAE	0.1	F	0.1	old	SMOTE	before	0.795577
new	GSE110894	I.BET.762	512	256128	128,64	DAE	0.1	F	0.1	new	SMOTE	before	0.795577
integrate	GSE110894	I.BET.762	512	512256	256128	DAE	0.1	F	0.5	new	SMOTE	after	0.795334
integrate	GSE110894	I.BET.762	512	512256	256128	DAE	0.1	F	0.01	new	SMOTE	after	0.795334
old	GSE110894	I.BET.762	256	512256	256128	AE	0.1	F	0.1	new	upsampling	before	0.795286
old	GSE110894	I.BET.762	256	512256	256128	AE	0.1	F	0.5	new	upsampling	before	0.795286
old	GSE110894	I.BET.762	256	512256	256128	AE	0.1	F	0.5	old	upsampling	before	0.795286
old	GSE110894	I.BET.762	256	512256	256128	AE	0.1	F	0.01	new	upsampling	before	0.795286
old	GSE110894	I.BET.762	256	512256	256128	AE	0.1	F	0.1	old	upsampling	before	0.795286
old	GSE110894	I.BET.762	256	512256	256128	AE	0.1	F	0.01	old	upsampling	before	0.795286
old	GSE110894	I.BET.762	512	256128	128,64	DAE	0.3	F	0.1	old	SMOTE	after	0.795195
old	GSE110894	I.BET.762	512	256128	128,64	DAE	0.3	F	0.5	old	SMOTE	after	0.795195
old	GSE110894	I.BET.762	256	512256	256128	AE	0.1	F	0.1	old	upsampling	after	0.794673
old	GSE110894	I.BET.762	256	512256	256128	AE	0.1	F	0.5	old	upsampling	after	0.794673
old	GSE110894	I.BET.762	256	512256	256128	AE	0.1	F	0.01	old	upsampling	after	0.794673
new	GSE110894	I.BET.762	32	256128	256128	DAE	0.3	F	0.5	old	SMOTE	after	0.794399
new	GSE110894	I.BET.762	32	256128	256128	DAE	0.1	F	0.1	old	SMOTE	after	0.794394
new	GSE110894	I.BET.762	32	256128	256128	DAE	0.1	F	0.01	old	SMOTE	after	0.794394
old	GSE110894	I.BET.762	64	512256	256128	DAE	0.1	F	0.5	new	downsampling	after	0.794392
old	GSE110894	I.BET.762	128	512256	128,64	AE	0.1	F	0.1	old	no	before	0.79424
old	GSE110894	I.BET.762	128	512256	128,64	AE	0.1	F	0.5	old	no	before	0.79424
old	GSE110894	I.BET.762	128	512256	128,64	AE	0.1	F	0.01	old	no	before	0.79424
old	GSE110894	I.BET.762	128	512256	128,64	AE	0.1	F	0.01	new	no	before	0.79424
old	GSE110894	I.BET.762	128	512256	128,64	AE	0.1	F	0.5	new	no	before	0.79424
old	GSE110894	I.BET.762	128	512256	128,64	AE	0.1	F	0.1	new	no	before	0.79424
new	GSE110894	I.BET.762	512	256128	128,64	AE	0.3	F	0.01	new	no	after	0.794224
new	GSE110894	I.BET.762	512	256128	128,64	AE	0.3	F	0.1	new	no	after	0.794224
new	GSE110894	I.BET.762	512	256128	128,64	AE	0.3	F	0.5	new	no	after	0.794224
new	GSE110894	I.BET.762	32	512256	128,64	DAE	0.1	F	0.5	old	downsampling	before	0.794179
new	GSE110894	I.BET.762	32	512256	128,64	DAE	0.1	F	0.1	old	downsampling	before	0.794179
new	GSE110894	I.BET.762	32	512256	128,64	DAE	0.1	F	0.01	old	downsampling	before	0.794179
old	GSE110894	I.BET.762	64	256128	128,64	AE	0.3	F	0.5	new	downsampling	before	0.794111
old	GSE110894	I.BET.762	64	256128	128,64	AE	0.3	F	0.01	new	downsampling	before	0.794111
old	GSE110894	I.BET.762	64	256128	128,64	AE	0.3	F	0.01	old	downsampling	before	0.794111
old	GSE110894	I.BET.762	64	256128	128,64	AE	0.3	F	0.5	old	downsampling	before	0.794111
old	GSE110894	I.BET.762	64	256128	128,64	AE	0.3	F	0.1	new	downsampling	before	0.794111
old	GSE110894	I.BET.762	64	256128	128,64	AE	0.3	F	0.1	old	downsampling	before	0.794111
old	GSE110894	I.BET.762	512	256128	256128	DAE	0.3	F	0.5	new	downsampling	after	0.793877
old	GSE110894	I.BET.762	512	256128	256128	DAE	0.3	F	0.01	new	downsampling	after	0.793877
old	GSE110894	I.BET.762	512	256128	256128	DAE	0.3	F	0.1	new	downsampling	after	0.793877
old	GSE110894	I.BET.762	32	512256	256128	AE	0.3	F	0.01	old	downsampling	after	0.793698
old	GSE110894	I.BET.762	32	512256	256128	AE	0.3	F	0.1	old	downsampling	after	0.793698
old	GSE110894	I.BET.762	32	512256	256128	AE	0.3	F	0.5	old	downsampling	after	0.793698
new	GSE110894	I.BET.762	32	256128	256128	AE	0.1	F	0.01	new	no	after	0.79364
new	GSE110894	I.BET.762	32	256128	256128	AE	0.1	F	0.1	new	no	after	0.79364
new	GSE110894	I.BET.762	32	256128	256128	AE	0.1	F	0.5	new	no	after	0.79364
integrate	GSE110894	I.BET.762	256	512256	128,64	AE	0.1	F	0.01	new	no	after	0.793554
integrate	GSE110894	I.BET.762	256	512256	128,64	AE	0.1	F	0.1	new	no	after	0.793554
integrate	GSE110894	I.BET.762	256	512256	128,64	AE	0.1	F	0.5	new	no	after	0.793554
old	GSE110894	I.BET.762	128	256128	128,64	DAE	0.1	F	0.01	new	SMOTE	before	0.79351
old	GSE110894	I.BET.762	128	256128	128,64	DAE	0.1	F	0.1	new	SMOTE	before	0.79351
old	GSE110894	I.BET.762	128	256128	128,64	DAE	0.1	F	0.5	old	SMOTE	before	0.79351
old	GSE110894	I.BET.762	128	256128	128,64	DAE	0.1	F	0.5	new	SMOTE	before	0.79351
old	GSE110894	I.BET.762	256	256128	128,64	DAE	0.3	F	0.01	old	SMOTE	after	0.793462
old	GSE110894	I.BET.762	256	256128	128,64	DAE	0.3	F	0.5	old	SMOTE	after	0.793462
integrate	GSE110894	I.BET.762	32	256128	256128	AE	0.3	F	0.1	old	upsampling	before	0.792893
integrate	GSE110894	I.BET.762	32	256128	256128	AE	0.3	F	0.5	old	upsampling	before	0.792893
integrate	GSE110894	I.BET.762	32	256128	256128	AE	0.3	F	0.01	old	upsampling	before	0.792893
integrate	GSE110894	I.BET.762	32	256128	256128	AE	0.3	F	0.5	new	upsampling	before	0.792893
old	GSE110894	I.BET.762	256	256128	256128	AE	0.3	F	0.1	old	downsampling	before	0.792888
old	GSE110894	I.BET.762	256	256128	256128	AE	0.3	F	0.01	new	downsampling	before	0.792888
old	GSE110894	I.BET.762	256	256128	256128	AE	0.3	F	0.1	new	downsampling	before	0.792888
old	GSE110894	I.BET.762	256	256128	256128	AE	0.3	F	0.01	old	downsampling	before	0.792888
old	GSE110894	I.BET.762	256	256128	256128	AE	0.3	F	0.5	new	downsampling	before	0.792888
old	GSE110894	I.BET.762	256	256128	256128	AE	0.3	F	0.5	old	downsampling	before	0.792888
new	GSE110894	I.BET.762	512	512256	128,64	AE	0.1	F	0.01	new	SMOTE	after	0.792323
new	GSE110894	I.BET.762	512	512256	128,64	AE	0.1	F	0.1	new	SMOTE	after	0.792323
new	GSE110894	I.BET.762	512	512256	128,64	AE	0.1	F	0.5	new	SMOTE	after	0.792323
new	GSE110894	I.BET.762	512	256128	128,64	AE	0.1	F	0.1	old	upsampling	after	0.792207
new	GSE110894	I.BET.762	512	256128	128,64	AE	0.1	F	0.01	old	upsampling	after	0.792207
new	GSE110894	I.BET.762	512	256128	128,64	AE	0.1	F	0.5	old	upsampling	after	0.792207
integrate	GSE110894	I.BET.762	32	256128	256128	AE	0.3	F	0.01	old	upsampling	after	0.792194
integrate	GSE110894	I.BET.762	32	256128	256128	AE	0.3	F	0.1	old	upsampling	after	0.792194
integrate	GSE110894	I.BET.762	32	256128	256128	AE	0.3	F	0.5	old	upsampling	after	0.792194
integrate	GSE110894	I.BET.762	64	512256	256128	AE	0.1	F	0.5	new	SMOTE	before	0.792083
integrate	GSE110894	I.BET.762	64	512256	256128	AE	0.1	F	0.5	old	SMOTE	before	0.792083
integrate	GSE110894	I.BET.762	128	512256	128,64	DAE	0.3	F	0.5	old	downsampling	before	0.791976
integrate	GSE110894	I.BET.762	128	512256	128,64	DAE	0.3	F	0.1	new	downsampling	before	0.791976
integrate	GSE110894	I.BET.762	128	512256	128,64	DAE	0.3	F	0.5	new	downsampling	before	0.791976
integrate	GSE110894	I.BET.762	32	256128	256128	DAE	0.3	F	0.1	old	no	after	0.791764
integrate	GSE110894	I.BET.762	32	256128	256128	DAE	0.3	F	0.01	old	no	after	0.791764
old	GSE110894	I.BET.762	256	256128	128,64	DAE	0.1	F	0.01	new	downsampling	after	0.791746
integrate	GSE110894	I.BET.762	512	512256	128,64	DAE	0.3	F	0.01	old	downsampling	before	0.791663
integrate	GSE110894	I.BET.762	512	512256	128,64	DAE	0.3	F	0.5	old	downsampling	before	0.791663
integrate	GSE110894	I.BET.762	512	512256	128,64	DAE	0.3	F	0.1	old	downsampling	before	0.791663
old	GSE110894	I.BET.762	64	256128	256128	DAE	0.3	F	0.1	new	downsampling	after	0.791055
old	GSE110894	I.BET.762	64	256128	256128	DAE	0.3	F	0.5	new	downsampling	after	0.791055
new	GSE110894	I.BET.762	32	256128	256128	DAE	0.1	F	0.01	old	SMOTE	before	0.790934
new	GSE110894	I.BET.762	32	256128	256128	DAE	0.1	F	0.5	new	SMOTE	before	0.790934
new	GSE110894	I.BET.762	32	256128	256128	DAE	0.1	F	0.1	old	SMOTE	before	0.790934
new	GSE110894	I.BET.762	512	256128	256128	DAE	0.1	F	0.01	old	downsampling	after	0.790527
old	GSE110894	I.BET.762	256	512256	128,64	DAE	0.3	F	0.1	new	SMOTE	after	0.790427
old	GSE110894	I.BET.762	32	512256	256128	AE	0.3	F	0.5	new	downsampling	before	0.790421
old	GSE110894	I.BET.762	32	512256	256128	AE	0.3	F	0.1	old	downsampling	before	0.790421
old	GSE110894	I.BET.762	32	512256	256128	AE	0.3	F	0.01	old	downsampling	before	0.790421
old	GSE110894	I.BET.762	32	512256	256128	AE	0.3	F	0.01	new	downsampling	before	0.790421
old	GSE110894	I.BET.762	32	512256	256128	AE	0.3	F	0.1	new	downsampling	before	0.790421
old	GSE110894	I.BET.762	32	512256	256128	AE	0.3	F	0.5	old	downsampling	before	0.790421
old	GSE110894	I.BET.762	256	256128	256128	AE	0.3	F	0.1	old	downsampling	after	0.790185
old	GSE110894	I.BET.762	256	256128	256128	AE	0.3	F	0.5	old	downsampling	after	0.790185
old	GSE110894	I.BET.762	256	256128	256128	AE	0.3	F	0.01	old	downsampling	after	0.790185
old	GSE110894	I.BET.762	512	512256	256128	DAE	0.1	F	0.5	old	SMOTE	before	0.790135
old	GSE110894	I.BET.762	512	512256	256128	DAE	0.1	F	0.1	new	SMOTE	before	0.790135
new	GSE110894	I.BET.762	512	512256	128,64	DAE	0.3	F	0.5	old	downsampling	before	0.790096
new	GSE110894	I.BET.762	512	512256	128,64	DAE	0.3	F	0.5	new	downsampling	before	0.790096
new	GSE110894	I.BET.762	512	512256	128,64	DAE	0.3	F	0.1	old	downsampling	before	0.790096
new	GSE110894	I.BET.762	512	512256	128,64	DAE	0.3	F	0.01	new	downsampling	before	0.790096
integrate	GSE110894	I.BET.762	32	256128	128,64	AE	0.1	F	0.1	old	upsampling	after	0.790063
integrate	GSE110894	I.BET.762	64	512256	256128	AE	0.3	F	0.1	old	upsampling	after	0.78979
integrate	GSE110894	I.BET.762	64	512256	256128	AE	0.3	F	0.01	old	upsampling	after	0.78979
integrate	GSE110894	I.BET.762	64	512256	256128	AE	0.3	F	0.5	old	upsampling	after	0.78979
integrate	GSE110894	I.BET.762	256	512256	256128	AE	0.1	F	0.5	new	upsampling	after	0.789465
integrate	GSE110894	I.BET.762	256	512256	256128	AE	0.1	F	0.1	new	upsampling	after	0.789465
integrate	GSE110894	I.BET.762	256	512256	256128	AE	0.1	F	0.01	new	upsampling	after	0.789465
integrate	GSE110894	I.BET.762	512	512256	128,64	DAE	0.3	F	0.1	old	downsampling	after	0.789459
integrate	GSE110894	I.BET.762	512	512256	128,64	DAE	0.3	F	0.01	old	downsampling	after	0.789459
integrate	GSE110894	I.BET.762	512	512256	128,64	DAE	0.3	F	0.5	old	downsampling	after	0.789459
old	GSE110894	I.BET.762	512	512256	256128	DAE	0.1	F	0.5	old	SMOTE	after	0.788773
new	GSE110894	I.BET.762	512	256128	256128	DAE	0.3	F	0.1	new	SMOTE	before	0.788666
new	GSE110894	I.BET.762	512	256128	256128	DAE	0.3	F	0.01	old	SMOTE	before	0.788666
new	GSE110894	I.BET.762	256	512256	256128	AE	0.3	F	0.1	new	downsampling	before	0.788155
new	GSE110894	I.BET.762	256	512256	256128	AE	0.3	F	0.01	new	downsampling	before	0.788155
new	GSE110894	I.BET.762	256	512256	256128	AE	0.3	F	0.1	old	downsampling	before	0.788155
new	GSE110894	I.BET.762	256	512256	256128	AE	0.3	F	0.5	new	downsampling	before	0.788155
new	GSE110894	I.BET.762	256	512256	256128	AE	0.3	F	0.5	old	downsampling	before	0.788155
new	GSE110894	I.BET.762	256	512256	256128	AE	0.3	F	0.01	old	downsampling	before	0.788155
integrate	GSE110894	I.BET.762	32	256128	256128	DAE	0.3	F	0.1	old	no	before	0.788126
integrate	GSE110894	I.BET.762	32	256128	256128	DAE	0.3	F	0.5	new	no	before	0.788126
integrate	GSE110894	I.BET.762	32	256128	256128	DAE	0.3	F	0.01	old	no	before	0.788126
new	GSE110894	I.BET.762	512	256128	128,64	AE	0.1	F	0.5	old	upsampling	before	0.788043
new	GSE110894	I.BET.762	512	256128	128,64	AE	0.1	F	0.1	new	upsampling	before	0.788043
new	GSE110894	I.BET.762	512	256128	128,64	AE	0.1	F	0.01	old	upsampling	before	0.788043
new	GSE110894	I.BET.762	512	256128	128,64	AE	0.1	F	0.1	old	upsampling	before	0.788043
new	GSE110894	I.BET.762	512	256128	128,64	AE	0.1	F	0.01	new	upsampling	before	0.788043
new	GSE110894	I.BET.762	512	256128	128,64	AE	0.1	F	0.5	new	upsampling	before	0.788043
integrate	GSE110894	I.BET.762	64	512256	256128	DAE	0.3	F	0.5	new	downsampling	after	0.787934
integrate	GSE110894	I.BET.762	64	512256	256128	DAE	0.3	F	0.01	new	downsampling	after	0.787934
new	GSE110894	I.BET.762	128	512256	128,64	DAE	0.3	F	0.01	old	SMOTE	before	0.78779
new	GSE110894	I.BET.762	128	512256	128,64	DAE	0.3	F	0.1	old	SMOTE	before	0.78779
new	GSE110894	I.BET.762	128	512256	128,64	DAE	0.3	F	0.1	new	SMOTE	before	0.78779
new	GSE110894	I.BET.762	128	512256	128,64	DAE	0.3	F	0.5	old	SMOTE	before	0.78779
new	GSE110894	I.BET.762	128	512256	128,64	DAE	0.3	F	0.01	new	SMOTE	before	0.78779
old	GSE110894	I.BET.762	64	512256	256128	DAE	0.3	F	0.5	new	no	before	0.787781
integrate	GSE110894	I.BET.762	256	512256	128,64	AE	0.3	F	0.5	new	downsampling	after	0.787422
integrate	GSE110894	I.BET.762	256	512256	128,64	AE	0.3	F	0.01	new	downsampling	after	0.787422
integrate	GSE110894	I.BET.762	256	512256	128,64	AE	0.3	F	0.1	new	downsampling	after	0.787422
new	GSE110894	I.BET.762	512	256128	256128	DAE	0.1	F	0.01	old	downsampling	before	0.787392
new	GSE110894	I.BET.762	512	256128	256128	DAE	0.1	F	0.1	new	downsampling	before	0.787392
new	GSE110894	I.BET.762	512	256128	256128	DAE	0.1	F	0.5	new	downsampling	before	0.787392
integrate	GSE110894	I.BET.762	32	256128	128,64	AE	0.1	F	0.1	old	upsampling	before	0.787353
old	GSE110894	I.BET.762	128	512256	128,64	AE	0.1	F	0.5	old	no	after	0.786972
old	GSE110894	I.BET.762	128	512256	128,64	AE	0.1	F	0.1	old	no	after	0.786972
old	GSE110894	I.BET.762	128	512256	128,64	AE	0.1	F	0.01	old	no	after	0.786972
old	GSE110894	I.BET.762	256	256128	128,64	AE	0.1	F	0.1	old	no	after	0.786927
old	GSE110894	I.BET.762	256	256128	128,64	AE	0.1	F	0.5	old	no	after	0.786927
old	GSE110894	I.BET.762	256	256128	128,64	AE	0.1	F	0.01	old	no	after	0.786927
old	GSE110894	I.BET.762	512	512256	256128	AE	0.1	F	0.1	old	upsampling	after	0.786646
old	GSE110894	I.BET.762	512	512256	256128	AE	0.1	F	0.01	old	upsampling	after	0.786646
old	GSE110894	I.BET.762	512	512256	256128	AE	0.1	F	0.5	old	upsampling	after	0.786646
old	GSE110894	I.BET.762	512	512256	256128	AE	0.1	F	0.01	old	upsampling	before	0.786427
old	GSE110894	I.BET.762	512	512256	256128	AE	0.1	F	0.1	old	upsampling	before	0.786427
old	GSE110894	I.BET.762	512	512256	256128	AE	0.1	F	0.5	old	upsampling	before	0.786427
old	GSE110894	I.BET.762	512	512256	256128	AE	0.1	F	0.01	new	upsampling	before	0.786427
old	GSE110894	I.BET.762	512	512256	256128	AE	0.1	F	0.1	new	upsampling	before	0.786427
old	GSE110894	I.BET.762	512	512256	256128	AE	0.1	F	0.5	new	upsampling	before	0.786427
old	GSE110894	I.BET.762	512	256128	256128	AE	0.3	F	0.01	old	downsampling	after	0.786233
old	GSE110894	I.BET.762	512	256128	256128	AE	0.3	F	0.1	old	downsampling	after	0.786233
old	GSE110894	I.BET.762	512	256128	256128	AE	0.3	F	0.5	old	downsampling	after	0.786233
integrate	GSE110894	I.BET.762	256	512256	128,64	AE	0.1	F	0.5	new	SMOTE	after	0.7855
integrate	GSE110894	I.BET.762	256	512256	128,64	AE	0.1	F	0.01	new	SMOTE	after	0.7855
integrate	GSE110894	I.BET.762	256	512256	128,64	AE	0.1	F	0.1	new	SMOTE	after	0.7855
integrate	GSE110894	I.BET.762	512	512256	256128	AE	0.1	F	0.01	new	SMOTE	after	0.785434
integrate	GSE110894	I.BET.762	512	512256	256128	AE	0.1	F	0.5	new	SMOTE	after	0.785434
integrate	GSE110894	I.BET.762	512	512256	256128	AE	0.1	F	0.1	new	SMOTE	after	0.785434
integrate	GSE110894	I.BET.762	256	512256	128,64	AE	0.3	F	0.5	new	SMOTE	after	0.785422
integrate	GSE110894	I.BET.762	256	512256	128,64	AE	0.3	F	0.1	new	SMOTE	after	0.785422
integrate	GSE110894	I.BET.762	256	512256	128,64	AE	0.3	F	0.01	new	SMOTE	after	0.785422
old	GSE110894	I.BET.762	256	256128	128,64	DAE	0.3	F	0.01	new	SMOTE	before	0.785395
old	GSE110894	I.BET.762	256	256128	128,64	DAE	0.3	F	0.01	old	SMOTE	before	0.785395
old	GSE110894	I.BET.762	256	256128	128,64	DAE	0.3	F	0.5	new	SMOTE	before	0.785395
old	GSE110894	I.BET.762	256	256128	128,64	DAE	0.3	F	0.5	old	SMOTE	before	0.785395
integrate	GSE110894	I.BET.762	128	512256	128,64	AE	0.1	F	0.01	new	upsampling	after	0.785356
integrate	GSE110894	I.BET.762	128	512256	128,64	AE	0.1	F	0.5	new	upsampling	after	0.785356
integrate	GSE110894	I.BET.762	128	512256	128,64	AE	0.1	F	0.1	new	upsampling	after	0.785356
old	GSE110894	I.BET.762	512	512256	128,64	AE	0.3	F	0.01	new	upsampling	before	0.785266
old	GSE110894	I.BET.762	512	512256	128,64	AE	0.3	F	0.1	new	upsampling	before	0.785266
old	GSE110894	I.BET.762	512	512256	128,64	AE	0.3	F	0.5	old	upsampling	before	0.785266
old	GSE110894	I.BET.762	512	512256	128,64	AE	0.3	F	0.01	old	upsampling	before	0.785266
old	GSE110894	I.BET.762	512	512256	128,64	AE	0.3	F	0.5	new	upsampling	before	0.785266
old	GSE110894	I.BET.762	512	512256	128,64	AE	0.3	F	0.1	old	upsampling	before	0.785266
old	GSE110894	I.BET.762	512	256128	128,64	DAE	0.3	F	0.01	new	SMOTE	before	0.785082
old	GSE110894	I.BET.762	512	256128	128,64	DAE	0.3	F	0.1	old	SMOTE	before	0.785082
old	GSE110894	I.BET.762	512	256128	128,64	DAE	0.3	F	0.5	old	SMOTE	before	0.785082
integrate	GSE110894	I.BET.762	256	256128	128,64	AE	0.3	F	0.01	new	no	after	0.785039
integrate	GSE110894	I.BET.762	256	256128	128,64	AE	0.3	F	0.5	new	no	after	0.785039
integrate	GSE110894	I.BET.762	256	256128	128,64	AE	0.3	F	0.1	new	no	after	0.785039
old	GSE110894	I.BET.762	512	512256	128,64	AE	0.3	F	0.5	old	upsampling	after	0.784853
old	GSE110894	I.BET.762	512	512256	128,64	AE	0.3	F	0.1	old	upsampling	after	0.784853
old	GSE110894	I.BET.762	512	512256	128,64	AE	0.3	F	0.01	old	upsampling	after	0.784853
old	GSE110894	I.BET.762	512	512256	256128	DAE	0.3	F	0.01	new	no	before	0.784849
old	GSE110894	I.BET.762	512	512256	256128	DAE	0.3	F	0.1	new	no	before	0.784849
old	GSE110894	I.BET.762	512	512256	256128	DAE	0.3	F	0.5	old	no	before	0.784849
old	GSE110894	I.BET.762	512	512256	256128	DAE	0.3	F	0.1	old	no	before	0.784849
old	GSE110894	I.BET.762	512	512256	256128	DAE	0.3	F	0.5	new	no	before	0.784849
old	GSE110894	I.BET.762	512	256128	256128	AE	0.3	F	0.5	new	downsampling	before	0.784671
old	GSE110894	I.BET.762	512	256128	256128	AE	0.3	F	0.5	old	downsampling	before	0.784671
old	GSE110894	I.BET.762	512	256128	256128	AE	0.3	F	0.1	new	downsampling	before	0.784671
old	GSE110894	I.BET.762	512	256128	256128	AE	0.3	F	0.1	old	downsampling	before	0.784671
old	GSE110894	I.BET.762	512	256128	256128	AE	0.3	F	0.01	new	downsampling	before	0.784671
old	GSE110894	I.BET.762	512	256128	256128	AE	0.3	F	0.01	old	downsampling	before	0.784671
old	GSE110894	I.BET.762	256	256128	128,64	AE	0.1	F	0.1	old	no	before	0.784553
old	GSE110894	I.BET.762	256	256128	128,64	AE	0.1	F	0.5	old	no	before	0.784553
old	GSE110894	I.BET.762	256	256128	128,64	AE	0.1	F	0.1	new	no	before	0.784553
old	GSE110894	I.BET.762	256	256128	128,64	AE	0.1	F	0.5	new	no	before	0.784553
old	GSE110894	I.BET.762	256	256128	128,64	AE	0.1	F	0.01	old	no	before	0.784553
old	GSE110894	I.BET.762	256	256128	128,64	AE	0.1	F	0.01	new	no	before	0.784553
old	GSE110894	I.BET.762	32	512256	256128	DAE	0.3	F	0.5	old	downsampling	after	0.784226
new	GSE110894	I.BET.762	32	256128	256128	AE	0.1	F	0.01	old	no	after	0.78376
new	GSE110894	I.BET.762	32	256128	256128	AE	0.1	F	0.1	old	no	after	0.78376
new	GSE110894	I.BET.762	32	256128	256128	AE	0.1	F	0.5	old	no	after	0.78376
integrate	GSE110894	I.BET.762	512	256128	256128	AE	0.1	F	0.01	new	no	after	0.783759
integrate	GSE110894	I.BET.762	512	256128	256128	AE	0.1	F	0.5	new	no	after	0.783759
integrate	GSE110894	I.BET.762	512	256128	256128	AE	0.1	F	0.1	new	no	after	0.783759
integrate	GSE110894	I.BET.762	32	256128	128,64	AE	0.1	F	0.1	old	SMOTE	before	0.783365
integrate	GSE110894	I.BET.762	32	256128	128,64	AE	0.1	F	0.01	new	SMOTE	before	0.783365
integrate	GSE110894	I.BET.762	32	256128	128,64	AE	0.1	F	0.01	old	SMOTE	before	0.783365
old	GSE110894	I.BET.762	128	512256	256128	AE	0.1	F	0.01	old	upsampling	after	0.783178
old	GSE110894	I.BET.762	128	512256	256128	AE	0.1	F	0.5	old	upsampling	after	0.783178
old	GSE110894	I.BET.762	128	512256	256128	AE	0.1	F	0.1	old	upsampling	after	0.783178
old	GSE110894	I.BET.762	512	256128	256128	DAE	0.1	F	0.5	new	no	after	0.783157
old	GSE110894	I.BET.762	128	512256	256128	AE	0.1	F	0.1	old	upsampling	before	0.783098
old	GSE110894	I.BET.762	128	512256	256128	AE	0.1	F	0.5	new	upsampling	before	0.783098
old	GSE110894	I.BET.762	128	512256	256128	AE	0.1	F	0.5	old	upsampling	before	0.783098
old	GSE110894	I.BET.762	128	512256	256128	AE	0.1	F	0.01	old	upsampling	before	0.783098
old	GSE110894	I.BET.762	128	512256	256128	AE	0.1	F	0.01	new	upsampling	before	0.783098
old	GSE110894	I.BET.762	128	512256	256128	AE	0.1	F	0.1	new	upsampling	before	0.783098
old	GSE110894	I.BET.762	32	512256	256128	DAE	0.3	F	0.1	new	downsampling	before	0.782985
old	GSE110894	I.BET.762	32	512256	256128	DAE	0.3	F	0.5	old	downsampling	before	0.782985
old	GSE110894	I.BET.762	32	512256	256128	DAE	0.3	F	0.5	new	downsampling	before	0.782985
integrate	GSE110894	I.BET.762	512	256128	256128	AE	0.3	F	0.5	new	upsampling	after	0.782914
integrate	GSE110894	I.BET.762	512	256128	256128	AE	0.3	F	0.01	new	upsampling	after	0.782914
integrate	GSE110894	I.BET.762	512	256128	256128	AE	0.3	F	0.1	new	upsampling	after	0.782914
integrate	GSE110894	I.BET.762	32	256128	128,64	AE	0.1	F	0.1	old	SMOTE	after	0.782859
integrate	GSE110894	I.BET.762	32	256128	128,64	AE	0.1	F	0.01	old	SMOTE	after	0.782859
new	GSE110894	I.BET.762	256	512256	128,64	DAE	0.1	F	0.5	new	no	after	0.782681
new	GSE110894	I.BET.762	128	256128	256128	DAE	0.3	F	0.01	new	upsampling	after	0.782543
new	GSE110894	I.BET.762	128	256128	256128	DAE	0.3	F	0.5	new	upsampling	after	0.782543
new	GSE110894	I.BET.762	128	256128	256128	DAE	0.3	F	0.1	new	upsampling	after	0.782543
integrate	GSE110894	I.BET.762	128	256128	256128	DAE	0.3	F	0.01	new	SMOTE	after	0.782527
integrate	GSE110894	I.BET.762	128	256128	256128	DAE	0.3	F	0.5	new	SMOTE	after	0.782527
new	GSE110894	I.BET.762	32	256128	256128	DAE	0.1	F	0.5	new	SMOTE	after	0.782385
new	GSE110894	I.BET.762	256	256128	256128	AE	0.1	F	0.1	new	upsampling	after	0.781833
new	GSE110894	I.BET.762	256	256128	256128	AE	0.1	F	0.01	new	upsampling	after	0.781833
new	GSE110894	I.BET.762	256	256128	256128	AE	0.1	F	0.5	new	upsampling	after	0.781833
new	GSE110894	I.BET.762	256	512256	256128	AE	0.3	F	0.01	old	downsampling	after	0.781775
new	GSE110894	I.BET.762	256	512256	256128	AE	0.3	F	0.5	old	downsampling	after	0.781775
new	GSE110894	I.BET.762	256	512256	256128	AE	0.3	F	0.1	old	downsampling	after	0.781775
integrate	GSE110894	I.BET.762	256	512256	128,64	AE	0.3	F	0.01	new	upsampling	before	0.781473
integrate	GSE110894	I.BET.762	256	512256	128,64	AE	0.3	F	0.5	new	upsampling	before	0.781473
integrate	GSE110894	I.BET.762	256	512256	128,64	AE	0.3	F	0.1	new	upsampling	before	0.781473
integrate	GSE110894	I.BET.762	256	512256	128,64	AE	0.3	F	0.01	old	upsampling	before	0.781473
integrate	GSE110894	I.BET.762	256	512256	128,64	AE	0.3	F	0.1	old	upsampling	before	0.781473
[truncated: 29,364 more rows]

## Sheet: Source Data 6
Replicates	Data 1	Data2	Data 3	Data 4	Data 5	Data 6
1	0.885963	0.798427	0.910541	0.84969	0.853764	0.949782
2	0.871458	0.823084	0.929115	0.857034	0.890993	0.972627
3	0.882246	0.800676	0.845236	0.847081	0.854157	0.941579
4	0.876952	0.893507	0.893488	0.880959	0.893759	0.953519
5	0.899134	0.831553	0.859321	0.862652	0.893324	0.965244
6	0.886623	0.87748	0.910831	0.855883	0.845976	0.964665
7	0.901756	0.834228	0.895785	0.874199	0.886909	0.943077
8	0.871291	0.805663	0.846441	0.887339	0.902158	0.952218
9	0.891265	0.87478	0.883705	0.866651	0.908186	0.955214
10	0.899014	0.814754	0.870718	0.853622	0.897962	0.957347
11	0.889434	0.823773	0.915746	0.85953	0.884816	0.94771
12	0.902806	0.854415	0.927943	0.873522	0.883457	0.969569
13	0.879438	0.886357	0.867864	0.850907	0.846257	0.967712
14	0.876705	0.786287	0.850297	0.87864	0.916596	0.940083
15	0.88674	0.850921	0.906194	0.879377	0.893894	0.954635
16	0.864362	0.88634	0.933503	0.866488	0.850163	0.948912
17	0.876988	0.882526	0.868474	0.891065	0.915887	0.958513
18	0.900685	0.782451	0.856623	0.852172	0.901966	0.945085
19	0.885919	0.7923	0.928091	0.972	0.844405	0.93958
20	0.843	0.784345	0.876978	0.921	0.879607	0.941411
Median	0.885941	0.827663	0.888597	0.866569	0.888951	0.952868
Max	0.843	0.782451	0.845236	0.847081	0.844405	0.93958
Min	0.902806	0.893507	0.933503	0.972	0.916596	0.972627

## Sheet: Source Data 7
	Ground truth	Prediction	Ground truth	Prediction	color
RPI1_A3	0.281623	0.155562	0.413768	0.842001	Resistant
RPI1_A4	0.328468	0.1975	0.30383	0.797786	Resistant
RPI1_A5	0.411112	0.168983	0.169231	0.758564	Resistant
RPI1_A6	0.213349	0.131181	0.466633	0.846374	Resistant
RPI1_A7	0.325272	0.135083	0.380775	0.911299	Resistant
RPI1_A8	0.337508	0.0525324	0.241833	0.810805	Resistant
RPI1_A9	0.40408	0.204823	0.171958	0.80451	Resistant
RPI1_A10	0.268244	0.13828	0.360139	0.784869	Resistant
RPI1_A11	0.24831	0.0704693	0.41656	0.79826	Resistant
RPI1_A12	0.274564	0.0776923	0.395798	0.834665	Resistant
RPI1_A13	0.390593	0.154289	0.249072	0.834024	Resistant
RPI1_A14	0.162497	0.150702	0.65851	0.862425	Resistant
RPI1_A15	0.330917	0.151854	0.346115	0.875767	Resistant
RPI1_A16	0.135333	0.0926137	0.665965	0.829042	Resistant
RPI1_A18	0.286728	0.123567	0.427558	0.845442	Resistant
RPI1_A19	0.412985	0.187944	0.15621	0.780317	Resistant
RPI1_A20	0.343144	0.198176	0.408342	0.880654	Resistant
RPI1_A21	0.374107	0.144049	0.263893	0.770388	Resistant
RPI1_A22	0.530193	0.315841	0.00593219	0.50744	Resistant
RPI1_B1	0.348186	0.16673	0.322695	0.850832	Resistant
RPI1_B2	0.305122	0.110444	0.346583	0.87687	Resistant
RPI1_B3	0.32132	0.205512	0.277379	0.677654	Resistant
RPI1_B4	0.357748	0.139782	0.260833	0.821797	Resistant
RPI1_B5	0.358009	0.0630845	0.317442	0.846897	Resistant
RPI1_B7	0.329585	0.119558	0.351156	0.89268	Resistant
RPI1_B8	0.286557	0.0853157	0.33939	0.776754	Resistant
RPI1_B9	0.521712	0.345538	0.00430622	0.31035	Resistant
RPI1_B10	0.289105	0.135091	0.37802	0.810889	Resistant
RPI1_B11	0.333483	0.181941	0.317386	0.795046	Resistant
RPI1_B12	0.161812	0.107464	0.504794	0.739376	Resistant
RPI1_B13	0.36351	0.171367	0.270959	0.779965	Resistant
RPI1_B14	0.287511	0.129238	0.345473	0.780039	Resistant
RPI1_B16	0.327289	0.19647	0.380503	0.787944	Resistant
RPI1_B17	0.381256	0.153344	0.226506	0.803175	Resistant
RPI1_B18	0.50682	0.28066	0.0237709	0.416827	Resistant
RPI1_B19	0.421718	0.21587	0.20988	0.949433	Resistant
RPI1_B20	0.359612	0.117806	0.231262	0.778972	Resistant
RPI1_B21	0.359234	0.0967585	0.256373	0.926378	Resistant
RPI1_B22	0.334213	0.0923572	0.31972	0.894737	Resistant
RPI1_B23	0.522162	0.243172	0.00291455	0.10025	Resistant
RPI1_B24	0.406971	0.194994	0.251977	0.814131	Resistant
RPI1_C1	0.539584	0.44266	0.0536568	0.50654	Resistant
RPI1_C2	0.37056	0.0956019	0.248004	0.832944	Resistant
RPI1_C3	0.333997	0.18427	0.25991	0.642097	Resistant
RPI1_C4	0.3786	0.193334	0.293193	0.75252	Resistant
RPI1_C5	0.284459	0.107614	0.450172	0.886216	Resistant
RPI1_C6	0.356875	0.190551	0.237742	0.643332	Resistant
RPI1_C8	0.313594	0.135353	0.31091	0.792272	Resistant
RPI1_C9	0.523045	0.254485	0.00639608	0.361795	Resistant
RPI1_C10	0.406376	0.0975991	0.226496	0.768841	Resistant
RPI1_C11	0.35909	0.263912	0.321097	0.823414	Resistant
RPI1_C12	0.369732	0.218149	0.292969	0.845871	Resistant
RPI1_C13	0.287727	0.121686	0.294698	0.756992	Resistant
RPI1_C14	0.30207	0.129528	0.341607	0.744548	Resistant
RPI1_C15	0.229591	0.157995	0.479139	0.806574	Resistant
RPI1_C16	0.380239	0.138453	0.21458	0.771331	Resistant
RPI1_C17	0.343126	0.173549	0.303474	0.699144	Resistant
RPI1_C18	0.361034	0.101966	0.278133	0.857721	Resistant
RPI1_C19	0.387316	0.160154	0.258228	0.795986	Resistant
RPI1_C20	0.521712	0.261365	0.0019774	0.227183	Resistant
RPI1_C21	0.334429	0.115084	0.332531	0.76361	Resistant
RPI1_C22	0.316224	0.209357	0.294013	0.726941	Resistant
RPI1_C23	0.238217	0.0592624	0.442951	0.883279	Resistant
RPI1_C24	0.297541	0.0963042	0.365139	0.816355	Resistant
RPI1_D1	0.320275	0.139312	0.288194	0.905785	Resistant
RPI1_D2	0.310083	0.0455206	0.258636	0.60696	Resistant
RPI1_D3	0.367877	0.123469	0.185402	0.746734	Resistant
RPI1_D4	0.422205	0.245193	0.149186	0.710912	Resistant
RPI1_D5	0.265146	0.167104	0.427975	0.844441	Resistant
RPI1_D6	0.387613	0.143278	0.186006	0.719765	Resistant
RPI1_D7	0.347079	0.14892	0.23598	0.758167	Resistant
RPI1_D8	0.30306	0.12272	0.415047	0.791313	Resistant
RPI1_D9	0.331872	0.0987927	0.289407	0.790925	Resistant
RPI1_D10	0.416613	0.233167	0.164499	0.781992	Resistant
RPI1_D11	0.371334	0.114281	0.286174	0.829356	Resistant
RPI1_D12	0.0955369	0.1444	0.532276	0.714503	Resistant
RPI1_D13	0.521712	0.246379	0.00418439	0.21836	Resistant
RPI1_D14	0.414399	0.170463	0.17275	0.741041	Resistant
RPI1_D15	0.329972	0.0779513	0.263453	0.712522	Resistant
RPI1_D16	0.391304	0.222797	0.271953	0.7752	Resistant
RPI1_D17	0.52526	0.475972	0.00465297	0.340318	Resistant
RPI1_D18	0.273168	0.162534	0.38451	0.753686	Resistant
RPI1_D19	0.389306	0.189237	0.222152	0.75213	Resistant
RPI1_D20	0.361953	0.166618	0.265711	0.801223	Resistant
RPI1_D21	0.359333	0.242159	0.27408	0.670343	Resistant
RPI1_D22	0.234129	0.160882	0.389927	0.729572	Resistant
RPI1_E1	0.618176	0.786317	0.0854825	0.336051	Sensitive
RPI1_E2	0.682408	0.652426	0.15255	0.281231	Sensitive
RPI1_E4	0.546544	0.519436	0.109441	0.391013	Sensitive
RPI1_E5	0.606616	0.695645	0.207641	0.440485	Sensitive
RPI1_E6	0.648401	0.631354	0.129252	0.448448	Sensitive
RPI1_E7	0.634869	0.710238	0.0851405	0.371318	Sensitive
RPI1_E8	0.686766	0.697626	0.156392	0.307688	Sensitive
RPI1_E9	0.672018	0.777141	0.134407	0.459922	Sensitive
RPI1_E10	0.644584	0.621936	0.16247	0.382492	Sensitive
RPI1_E11	0.604212	0.719565	0.0684451	0.368173	Sensitive
RPI1_E12	0.670397	0.664135	0.196034	0.419895	Sensitive
RPI1_E13	0.778971	0.700355	0.187974	0.344742	Sensitive
RPI1_E14	0.522189	0.544645	0.110537	0.422073	Sensitive
RPI1_E15	0.708941	0.625291	0.239143	0.302342	Sensitive
RPI1_E16	0.579164	0.638812	0.161195	0.297934	Sensitive
RPI1_E17	0.593029	0.566849	0.140592	0.332034	Sensitive
RPI1_E18	0.669236	0.605739	0.153351	0.304572	Sensitive
RPI1_E19	0.556682	0.533969	0.141243	0.397702	Sensitive
RPI1_E20	0.563029	0.616872	0.0347075	0.349975	Sensitive
RPI1_E21	0.523945	0.351117	0.0010543	0.0435188	Sensitive
RPI1_E22	0.631916	0.63449	0.136989	0.314026	Sensitive
RPI1_E23	0.525683	0.511218	0.171635	0.440507	Sensitive
RPI1_E24	0.611973	0.7085	0.0764062	0.327955	Sensitive
RPI1_F1	0.602591	0.691957	0.0891843	0.424413	Sensitive
RPI1_F2	0.637597	0.695365	0.114839	0.30764	Sensitive
RPI1_F3	0.689007	0.923774	0.0385077	0.419951	Sensitive
RPI1_F4	0.521127	0.511403	0.0356259	0.281049	Sensitive
RPI1_F5	0.723239	0.778288	0.109745	0.269095	Sensitive
RPI1_F6	0.61932	0.779715	0.0570868	0.359511	Sensitive
RPI1_F7	0.538018	0.573071	0.0731215	0.378475	Sensitive
RPI1_F8	0.562327	0.632763	0.0620912	0.384974	Sensitive
RPI1_F9	0.585223	0.584696	0.110505	0.291453	Sensitive
RPI1_F10	0.53791	0.522991	0.116582	0.283775	Sensitive
RPI1_F11	0.722978	0.712118	0.0846953	0.288101	Sensitive
RPI1_F12	0.582531	0.516629	0.173566	0.443987	Sensitive
RPI1_F13	0.530202	0.564464	0.140189	0.477181	Sensitive
RPI1_F14	0.677645	0.63782	0.135274	0.303422	Sensitive
RPI1_F16	0.552918	0.641828	0.0729575	0.457361	Sensitive
RPI1_F17	0.625829	0.564559	0.0521151	0.284434	Sensitive
RPI1_F18	0.561445	0.558508	0.176251	0.326744	Sensitive
RPI1_F19	0.605139	0.675268	0.0740868	0.355369	Sensitive
RPI1_F20	0.648599	0.703755	0.104722	0.333919	Sensitive
RPI1_F21	0.623687	0.649175	0.0940013	0.406478	Sensitive
RPI1_F22	0.5792	0.613198	0.112566	0.479271	Sensitive
RPI1_F23	0.512132	0.510645	0.166101	0.40539	Sensitive
RPI1_F24	0.711661	0.737062	0.0640826	0.397799	Sensitive
RPI1_G1	0.601565	0.668035	0.102811	0.415726	Sensitive
RPI1_G2	0.597936	0.616448	0.164316	0.309538	Sensitive
RPI1_G3	0.605382	0.662122	0.0910727	0.399023	Sensitive
RPI1_G4	0.558627	0.701742	0.046347	0.432153	Sensitive
RPI1_G5	0.693563	0.721945	0.10282	0.312694	Sensitive
RPI1_G6	0.562543	0.636089	0.0969299	0.367253	Sensitive
RPI1_G7	0.642369	0.642131	0.145784	0.349957	Sensitive
RPI1_G8	0.573861	0.58786	0.0997179	0.380732	Sensitive
RPI1_G9	0.524809	0.536129	0.0235694	0.400315	Sensitive
RPI1_G10	0.700271	0.721537	0.0895545	0.28262	Sensitive
RPI1_G11	0.656559	0.680937	0.118634	0.268752	Sensitive
RPI1_G12	0.570007	0.659083	0.111887	0.311766	Sensitive
RPI1_G13	0.648806	0.891882	0.0473216	0.348352	Sensitive
RPI1_G14	0.603735	0.740498	0.0645793	0.288899	Sensitive
RPI1_G15	0.601907	0.673739	0.112013	0.300417	Sensitive
RPI1_G16	0.57441	0.685892	0.0856653	0.217076	Sensitive
RPI1_G17	0.646889	0.723486	0.119445	0.391327	Sensitive
RPI1_G18	0.565244	0.596224	0.0833786	0.29766	Sensitive
RPI1_G19	0.556556	0.534304	0.0755393	0.323904	Sensitive
RPI1_G20	0.693509	0.85676	0.0793207	0.283568	Sensitive
RPI1_G21	0.54812	0.572962	0.0564917	0.311873	Sensitive
RPI1_G22	0.59827	0.814161	0.0521573	0.405114	Sensitive
RPI1_G23	0.607264	0.669278	0.0696681	0.28257	Sensitive
RPI1_G24	0.515203	0.52812	0.0870335	0.37108	Sensitive
RPI1_H1	0.527051	0.546634	0.0718235	0.389445	Sensitive
RPI1_H2	0.604203	0.656066	0.0710269	0.32101	Sensitive
RPI1_H3	0.631061	0.726698	0.0984106	0.422844	Sensitive
RPI1_H4	0.522135	0.56236	0.134871	0.379314	Sensitive
RPI1_H5	0.571547	0.703002	0.0328285	0.278951	Sensitive
RPI1_H6	0.62049	0.664269	0.0784632	0.414139	Sensitive
RPI1_H7	0.598405	0.648118	0.0866868	0.28147	Sensitive
RPI1_H8	0.560824	0.601706	0.0523916	0.506726	Sensitive
RPI1_H9	0.582126	0.661355	0.0657414	0.324098	Sensitive
RPI1_H10	0.586367	0.728896	0.0611681	0.394442	Sensitive
RPI1_H11	0.568927	0.752954	0.0578412	0.399476	Sensitive
RPI1_H12	0.627819	0.722157	0.0710925	0.340883	Sensitive
RPI1_H13	0.504182	0.511201	0.0755487	0.240363	Sensitive
RPI1_H15	0.611046	0.739874	0.0787257	0.362878	Sensitive
RPI1_H16	0.552144	0.541705	0.0713456	0.27806	Sensitive
RPI1_H17	0.59592	0.774497	0.0220747	0.231358	Sensitive
RPI1_H18	0.561616	0.605664	0.0486008	0.268006	Sensitive
RPI1_H19	0.531472	0.550624	0.00555733	0.354183	Sensitive
RPI1_H20	0.539764	0.536369	0.0700617	0.344172	Sensitive
RPI1_H21	0.605274	0.814973	0.0296	0.34924	Sensitive
RPI1_H22	0.607084	0.671935	0.132312	0.31964	Sensitive
RPI1_H23	0.624092	0.735448	0.0654837	0.305923	Sensitive
RPI1_H24	0.525503	0.320288	0.00290986	0.209877	Sensitive
RPI1_I1	0.514509	0.565154	0.112552	0.272862	Sensitive
RPI1_I2	0.523495	0.309612	0.00407662	0.171454	Sensitive
RPI1_I3	0.500806	0.527416	0.171523	0.338398	Sensitive
RPI1_I4	0.610208	0.620772	0.11161	0.396874	Sensitive
RPI1_I5	0.516265	0.564383	0.0613696	0.309321	Sensitive
RPI1_I6	0.768734	0.648583	0.353827	0.545899	Sensitive
RPI1_I7	0.566505	0.633984	0.0824602	0.29527	Sensitive
RPI1_I8	0.672549	0.837009	0.0806937	0.513789	Sensitive
RPI1_I9	0.526178	0.421354	0.00384702	0.241109	Sensitive
RPI1_I10	0.751033	0.660716	0.162446	0.336894	Sensitive
RPI1_I11	0.6289	0.560781	0.154406	0.342428	Sensitive
RPI1_I12	0.588843	0.641896	0.0716267	0.439197	Sensitive
RPI1_I13	0.66956	0.681661	0.0802907	0.265577	Sensitive
RPI1_I14	0.701604	0.696082	0.112599	0.22573	Sensitive
RPI1_I15	0.594587	0.655266	0.0646918	0.357793	Sensitive
RPI1_I16	0.87603	0.621505	0.313295	0.383672	Sensitive
RPI1_I17	0.775505	0.702661	0.0787491	0.275276	Sensitive
RPI1_I18	0.651904	0.599984	0.174081	0.450774	Sensitive
RPI1_I19	0.670271	0.722958	0.139547	0.307512	Sensitive
RPI1_I20	0.609479	0.592259	0.122214	0.477082	Sensitive
RPI1_I21	0.651229	0.562189	0.0584972	0.28178	Sensitive
RPI1_I22	0.617303	0.752778	0.0788334	0.410494	Sensitive
RPI1_I23	0.647663	0.643113	0.205621	0.255754	Sensitive
RPI1_I24	0.625775	0.818716	0.0325146	0.137825	Sensitive
RPI1_J1	0.609812	0.789676	0.108888	0.395779	Sensitive
RPI1_J2	0.581721	0.78475	0.0620912	0.414767	Sensitive
RPI1_J3	0.635274	0.807205	0.0599498	0.304347	Sensitive
RPI1_J4	0.536766	0.606202	0.0100557	0.406419	Sensitive
RPI1_J5	0.584431	0.671989	0.111934	0.347889	Sensitive
RPI1_J6	0.667687	0.788434	0.0440931	0.393493	Sensitive
RPI1_J7	0.576661	0.759089	0.054786	0.154268	Sensitive
RPI1_J8	0.718125	0.818222	0.0974781	0.263849	Sensitive
RPI1_J9	0.598522	0.624453	0.092305	0.436068	Sensitive
RPI1_J10	0.749872	0.796009	0.0558497	0.325097	Sensitive
RPI1_J11	0.569089	0.668062	0.0992447	0.330887	Sensitive
RPI1_J12	0.571988	0.691581	0.0497582	0.517403	Sensitive
RPI1_J13	0.826042	0.76859	0.0414035	0.141665	Sensitive
RPI1_J14	0.59953	0.65652	0.123845	0.419626	Sensitive
RPI1_J15	0.610406	0.739994	0.0595374	0.280622	Sensitive
RPI1_J16	0.727417	0.781865	0.0767623	0.318924	Sensitive
RPI1_J18	0.50538	0.53155	0.153693	0.288975	Sensitive
RPI1_J19	0.573068	0.527962	0.0579724	0.272101	Sensitive
RPI1_J20	0.592993	0.569193	0.0590595	0.337769	Sensitive
RPI1_J21	0.699461	0.882923	0.0699164	0.414113	Sensitive
RPI1_J22	0.630412	0.630522	0.0956647	0.423975	Sensitive
RPI1_J23	0.578831	0.656996	0.0384561	0.402864	Sensitive
RPI1_J24	0.534965	0.585419	0.0524432	0.40784	Sensitive
RPI1_K1	0.522396	0.59789	0.161003	0.35611	Sensitive
RPI1_K2	0.604275	0.780493	0.047331	0.283233	Sensitive
RPI1_K3	0.590202	0.75888	0.0474388	0.2765	Sensitive
RPI1_K4	0.626208	0.559273	0.033119	0.288621	Sensitive
RPI1_K7	0.591166	0.845555	0.0296469	0.267641	Sensitive
RPI1_K8	0.576004	0.629376	0.0897419	0.388723	Sensitive
RPI1_K9	0.572114	0.626639	0.0344029	0.247573	Sensitive
RPI1_K10	0.543564	0.617547	0.0133029	0.269131	Sensitive
RPI1_K11	0.57396	0.787575	0.0599404	0.237957	Sensitive
RPI1_K12	0.605697	0.702505	0.069401	0.301239	Sensitive
RPI1_K13	0.682858	0.729591	0.0863026	0.372859	Sensitive
RPI1_K14	0.529068	0.503202	0.00175248	0.0505959	Sensitive
RPI1_K15	0.630853	0.7397	0.0576865	0.323565	Sensitive
RPI1_K18	0.557528	0.693053	0.0530711	0.213837	Sensitive
RPI1_K20	0.635445	0.675134	0.134692	0.441101	Sensitive
RPI1_K21	0.547741	0.555637	0.148839	0.390607	Sensitive
RPI1_K22	0.675862	0.69811	0.0713362	0.306046	Sensitive
RPI1_K23	0.516679	0.572663	0.0908243	0.437561	Sensitive
RPI1_K24	0.560698	0.71183	0.0569274	0.271479	Sensitive
RPI1_L1	0.622678	0.81205	0.0438448	0.321877	Sensitive
RPI1_L2	0.515959	0.511804	0.0356119	0.538909	Sensitive
RPI1_L3	0.684515	0.786099	0.0209923	0.37108	Sensitive
RPI1_L4	0.546625	0.584486	0.136056	0.380471	Sensitive
RPI1_L5	0.514392	0.51233	0.209121	0.576791	Sensitive
RPI1_L6	0.597918	0.729357	0.0487367	0.316604	Sensitive
RPI1_L8	0.576544	0.720072	0.0644903	0.357716	Sensitive
RPI1_L9	0.553018	0.603025	0.0494443	0.389945	Sensitive
RPI1_L10	0.532399	0.555498	0.0508078	0.325709	Sensitive
RPI1_L11	0.580415	0.756825	0.0475793	0.27892	Sensitive
RPI1_L12	0.5623	0.664862	0.0922863	0.260995	Sensitive
RPI1_L13	0.540584	0.58374	0.0941137	0.361336	Sensitive
RPI1_L14	0.689557	0.88831	0.0965222	0.220912	Sensitive
RPI1_L17	0.543843	0.572557	0.119314	0.457475	Sensitive
RPI1_L18	0.579443	0.668674	0.0493271	0.487641	Sensitive
RPI1_L19	0.532048	0.610877	0.128845	0.395147	Sensitive
RPI1_L20	0.604896	0.795133	0.0446507	0.273465	Sensitive
RPI1_L22	0.526367	0.504697	0.0404991	0.485607	Sensitive
RPI1_L23	0.605733	0.699488	0.0779572	0.252989	Sensitive
RPI1_L24	0.528006	0.606642	0.0539754	0.329512	Sensitive
RPI1_M1	0.36975	0.211797	0.554233	0.84438	Resistant
RPI1_M2	0.289267	0.155569	0.401285	0.767582	Resistant
RPI1_M3	0.217364	0.112305	0.53593	0.769047	Resistant
RPI1_M4	0.221632	0.169207	0.480418	0.818795	Resistant
RPI1_M5	0.280479	0.176792	0.46004	0.803362	Resistant
RPI1_M6	0.278003	0.234651	0.438279	0.674053	Resistant
RPI1_M7	0.345566	0.162515	0.299088	0.866416	Resistant
RPI1_M8	0.334186	0.148688	0.319706	0.799666	Resistant
RPI1_M9	0.396499	0.202835	0.290883	0.827189	Resistant
RPI1_M10	0.245672	0.14983	0.4461	0.779093	Resistant
RPI1_M11	0.316557	0.181467	0.358832	0.815057	Resistant
RPI1_M12	0.526403	0.584142	0.00360336	0.195289	Resistant
RPI1_M13	0.325524	0.24953	0.486514	0.820068	Resistant
RPI1_M15	0.260068	0.126613	0.479692	0.814589	Resistant
RPI1_M16	0.165999	0.191382	0.518307	0.752153	Resistant
RPI1_M18	0.162316	0.168561	0.763851	0.842293	Resistant
RPI1_M19	0.241719	0.173631	0.53049	0.843884	Resistant
RPI1_M20	0.253748	0.132637	0.530626	0.848272	Resistant
RPI1_M21	0.380977	0.154453	0.235835	0.702724	Resistant
RPI1_M22	0.371415	0.306348	0.282238	0.682855	Resistant
RPI1_M23	0.388936	0.136428	0.278396	0.873204	Resistant
RPI1_M24	0.27189	0.145275	0.386398	0.864053	Resistant
RPI1_N1	0.359747	0.199169	0.248969	0.671933	Resistant
RPI1_N2	0.366887	0.253454	0.562888	0.797937	Resistant
RPI1_N3	0.330674	0.159823	0.365851	0.877363	Resistant
RPI1_N4	0.374279	0.225496	0.262141	0.705168	Resistant
RPI1_N5	0.228979	0.278941	0.453091	0.641003	Resistant
RPI1_N6	0.292085	0.283695	0.506363	0.799233	Resistant
RPI1_N7	0.288042	0.134555	0.435247	0.895824	Resistant
RPI1_N8	0.376584	0.224514	0.193485	0.704812	Resistant
RPI1_N9	0.282685	0.172298	0.497966	0.853411	Resistant
RPI1_N10	0.372604	0.201699	0.252244	0.785805	Resistant
RPI1_N11	0.278382	0.162904	0.426757	0.870389	Resistant
RPI1_N13	0.324678	0.194941	0.425014	0.73494	Resistant
RPI1_N14	0.354633	0.239988	0.366797	0.872352	Resistant
RPI1_N15	0.524998	0.458477	0.0183307	0.72615	Resistant
RPI1_N16	0.337832	0.26994	0.469322	0.811038	Resistant
RPI1_N17	0.404657	0.27307	0.305784	0.773862	Resistant
RPI1_N18	0.295839	0.278955	0.578032	0.856223	Resistant
RPI1_N19	0.359801	0.213457	0.301937	0.893256	Resistant
RPI1_N20	0.233202	0.271337	0.665136	0.760315	Resistant
RPI1_N21	0.403639	0.241292	0.226693	0.873336	Resistant
RPI1_N22	0.353498	0.137127	0.3379	0.752482	Resistant
RPI1_N23	0.295794	0.168266	0.373423	0.847573	Resistant
RPI1_N24	0.41429	0.218585	0.24321	0.779545	Resistant
RPI1_O1	0.295425	0.178093	0.391206	0.822582	Resistant
RPI1_O2	0.32547	0.210412	0.33052	0.742439	Resistant
RPI1_O3	0.522144	0.187902	0.00558544	0.520085	Resistant
RPI1_O4	0.299765	0.152619	0.422024	0.847203	Resistant
RPI1_O5	0.229249	0.167771	0.377247	0.713543	Resistant
RPI1_O6	0.261014	0.207808	0.628137	0.793828	Resistant
RPI1_O7	0.00314225	0.121464	0.839915	0.814779	Resistant
RPI1_O8	0.341677	0.172724	0.248046	0.697977	Resistant
RPI1_O9	0.379582	0.345581	0.249742	0.731113	Resistant
RPI1_O10	0.358405	0.113593	0.308811	0.826124	Resistant
RPI1_O11	0.338687	0.116156	0.340224	0.8532	Resistant
RPI1_O12	0.363339	0.198652	0.234542	0.66444	Resistant
RPI1_O13	0.379077	0.119515	0.248697	0.738404	Resistant
RPI1_O14	0.377133	0.149617	0.270992	0.743737	Resistant
RPI1_O15	0.316845	0.106165	0.335675	0.794658	Resistant
RPI1_O16	0.257628	0.200212	0.365546	0.713733	Resistant
RPI1_O17	0.320743	0.237863	0.357164	0.808305	Resistant
RPI1_O18	0.229834	0.126498	0.400193	0.744207	Resistant
RPI1_O19	0.316052	0.151805	0.426232	0.875298	Resistant
RPI1_O20	0.188814	0.244074	0.603837	0.703918	Resistant
RPI1_O21	0.332862	0.233666	0.32359	0.693101	Resistant
RPI1_O22	0.52661	0.418975	0.00626488	0.34673	Resistant
RPI1_O24	0.511817	0.288787	0.0391403	0.67066	Sensitive
RPI1_P3	0.390395	0.205386	0.20974	0.726468	Resistant
RPI1_P4	0.524395	0.397647	0.00325661	0.27683	Resistant
RPI1_P5	0.32872	0.129254	0.308586	0.857462	Resistant
RPI1_P6	0.521694	0.356737	0.00255843	0.110057	Resistant
RPI1_P7	0.519668	0.402925	0.0103181	0.568276	Resistant
RPI1_P8	0.360035	0.194359	0.200265	0.670311	Resistant
RPI1_P9	0.425491	0.172596	0.157573	0.807897	Resistant
RPI1_P10	0.346674	0.14638	0.320896	0.816388	Resistant
RPI1_P12	0.265569	0.159085	0.426996	0.792546	Resistant
RPI1_P13	0.524395	0.243782	0.00314884	0.206879	Resistant
RPI1_P14	0.364852	0.191551	0.291268	0.810775	Resistant
RPI1_P15	0.294732	0.16466	0.364919	0.753872	Resistant
RPI1_P16	0.329711	0.172921	0.264812	0.698399	Resistant
RPI1_P17	0.377808	0.251865	0.210387	0.837077	Resistant
RPI1_P18	0.43038	0.156556	0.169259	0.744903	Resistant
RPI1_P19	0.352553	0.110908	0.235868	0.741623	Resistant
RPI1_P20	0.42703	0.161627	0.132382	0.79418	Resistant
RPI1_P22	0.438177	0.241361	0.116905	0.696895	Resistant
RPI3_A3	0.351319	0.214632	0.372781	0.804285	Resistant
RPI3_A4	0.304429	0.129751	0.450481	0.910368	Resistant
RPI3_A5	0.385155	0.185502	0.224425	0.733065	Resistant
RPI3_A6	0.323012	0.121624	0.433232	0.927272	Resistant
RPI3_A7	0.417892	0.218962	0.213615	0.877704	Resistant
RPI3_A8	0.329594	0.116038	0.393286	1	Resistant
RPI3_A9	0.440716	0.217282	0.20534	0.955553	Resistant
RPI3_A10	0.121872	0.115763	0.666987	0.83151	Resistant
RPI3_A11	0.362772	0.2143	0.315109	0.887362	Resistant
RPI3_A12	0.34228	0.143871	0.362046	0.879625	Resistant
RPI3_A13	0.380635	0.196447	0.300367	0.905944	Resistant
RPI3_A14	0.352355	0.142684	0.35879	0.86282	Resistant
RPI3_A15	0.441886	0.205965	0.199145	0.733431	Resistant
RPI3_A16	0.407034	0.203229	0.248201	0.869135	Resistant
RPI3_A18	0.329144	0.103318	0.319345	0.773286	Resistant
RPI3_A19	0.419062	0.0632915	0.195111	0.901691	Resistant
RPI3_A20	0.25544	0.142696	0.405671	0.830606	Resistant
RPI3_A21	0.369624	0.13354	0.291647	0.859734	Resistant
RPI3_A22	0.523045	0.323164	0.00511686	0.602254	Resistant
RPI3_B1	0.383975	0.20709	0.246556	0.880123	Resistant
RPI3_B2	0.411688	0.10045	0.199286	0.749477	Resistant
RPI3_B3	0.438105	0.164544	0.165759	0.904302	Resistant
RPI3_B4	0.285512	0.0584531	0.385911	0.923499	Resistant
RPI3_B5	0.390692	0.15118	0.212209	0.789302	Resistant
RPI3_B6	0.521487	0.314036	0.00290986	0.145846	Resistant
RPI3_B7	0.475317	0.371277	0.158164	0.825594	Resistant
RPI3_B8	0.348708	0.143203	0.261569	0.861468	Resistant
RPI3_B9	0.377502	0.130152	0.304144	0.858726	Resistant
RPI3_B10	0.365149	0.156985	0.314115	0.864418	Resistant
RPI3_B11	0.388639	0.280723	0.314256	0.725646	Resistant
RPI3_B12	0.422817	0.187132	0.17178	0.804602	Resistant
RPI3_B13	0.360251	0.14925	0.315226	0.854243	Resistant
RPI3_B14	0.32827	0.18749	0.456614	0.829472	Resistant
RPI3_B16	0.378942	0.155468	0.286427	0.903759	Resistant
RPI3_B17	0.315395	0.0648616	0.314397	0.87903	Resistant
RPI3_B18	0.353831	0.0892131	0.268007	0.91189	Resistant
RPI3_B19	0.45776	0.260759	0.195692	0.757383	Resistant
RPI3_B20	0.395653	0.0545951	0.225517	0.933984	Resistant
RPI3_B21	0.425572	0.219705	0.147808	0.796092	Resistant
RPI3_B22	0.388864	0.100522	0.233637	0.826175	Resistant
RPI3_B23	0.523045	0.183568	0.00651322	0.507709	Resistant
RPI3_B24	0.391277	0.117425	0.26692	0.841601	Resistant
RPI3_C1	0.44122	0.164657	0.16127	0.819454	Resistant
RPI3_C2	0.379339	0.0760744	0.268279	0.775911	Resistant
RPI3_C3	0.579623	0.435167	0.0873522	0.656018	Resistant
RPI3_C4	0.354174	0.1165	0.301698	0.793596	Resistant
RPI3_C5	0.341821	0.217852	0.239499	0.775439	Resistant
RPI3_C6	0.411661	0.291032	0.274211	0.66522	Resistant
RPI3_C7	0.52327	0.280851	0.00174779	0.168707	Resistant
RPI3_C8	0.295182	0.220801	0.362955	0.727671	Resistant
RPI3_C9	0.522837	0.207479	0.00360804	0.279796	Resistant
RPI3_C10	0.244906	0.112019	0.404738	0.748929	Resistant
RPI3_C11	0.273979	0.152635	0.449366	0.838086	Resistant
RPI3_C12	0.275879	0.231443	0.404645	0.776523	Resistant
RPI3_C13	0.492369	0.397077	0.112683	0.654102	Resistant
RPI3_C14	0.301548	0.0871272	0.508378	0.944267	Resistant
RPI3_C15	0.425788	0.119162	0.185697	0.822413	Resistant
RPI3_C16	0.443336	0.16137	0.160094	0.948273	Resistant
RPI3_C17	0.403846	0.22531	0.206118	0.777215	Resistant
RPI3_C18	0.528834	0.333905	0.0714159	0.619072	Resistant
RPI3_C19	0.290941	0.096993	0.436583	0.847368	Resistant
RPI3_C20	0.525277	0.400289	0.00371582	0.347499	Resistant
RPI3_C21	0.432775	0.118296	0.134974	0.794783	Resistant
RPI3_C22	0.250425	0.120508	0.455462	0.788582	Resistant
RPI3_C23	0.367247	0.247159	0.291075	0.706902	Resistant
RPI3_C24	0.223532	0.100322	0.543901	0.863555	Resistant
RPI3_D1	0.386748	0.201293	0.302284	0.709584	Resistant
RPI3_D2	0.39378	0.120098	0.217242	0.819234	Resistant
RPI3_D3	0.39839	0.154947	0.292378	0.882878	Resistant
RPI3_D4	0.384984	0.137851	0.251232	0.808769	Resistant
RPI3_D5	0.345305	0.180088	0.289871	0.760774	Resistant
RPI3_D6	0.404972	0.205401	0.244218	0.825886	Resistant
RPI3_D7	0.448099	0.25956	0.17581	0.719065	Resistant
RPI3_D8	0.441013	0.225189	0.177441	0.834907	Resistant
RPI3_D9	0.443102	0.240391	0.208568	0.738379	Resistant
RPI3_D10	0.46426	0.277409	0.176625	0.84267	Resistant
RPI3_D11	0.450782	0.25377	0.0916537	0.647354	Resistant
RPI3_D12	0.290104	0.150318	0.36243	0.813702	Resistant
RPI3_D13	0.52417	0.362922	0.00522464	0.248735	Resistant
RPI3_D14	0.338435	0.125132	0.344475	0.86824	Resistant
RPI3_D15	0.411751	0.215665	0.207767	0.756021	Resistant
RPI3_D16	0.417928	0.198966	0.159921	0.824712	Resistant
RPI3_D17	0.39225	0.15092	0.240202	0.842005	Resistant
RPI3_D18	0.405215	0.128897	0.230287	0.779142	Resistant
RPI3_D19	0.419287	0.0825182	0.192107	0.94237	Resistant
RPI3_D20	0.407682	0.14942	0.221539	0.871822	Resistant
RPI3_D21	0.326578	0.187303	0.382256	0.889899	Resistant
RPI3_D22	0.27451	0.20395	0.487611	0.822114	Resistant
RPI3_E1	0.68302	0.60267	0.119717	0.438107	Sensitive
RPI3_E2	0.631556	0.632866	0.141262	0.370037	Sensitive
RPI3_E3	0.528636	0.423687	0.00268495	0.160363	Sensitive
RPI3_E4	0.594182	0.660823	0.0293564	0.343285	Sensitive
RPI3_E5	0.88967	0.706929	0.334222	0.496288	Sensitive
RPI3_E6	0.652102	0.642943	0.155713	0.551487	Sensitive
RPI3_E7	0.784391	0.70494	0.16769	0.362424	Sensitive
RPI3_E8	0.709157	0.657841	0.113667	0.427709	Sensitive
RPI3_E9	0.712021	0.720255	0.0966768	0.401336	Sensitive
RPI3_E10	0.611145	0.718157	0.0297125	0.278821	Sensitive
RPI3_E11	0.657999	0.732197	0.0314462	0.166753	Sensitive
RPI3_E12	0.827689	0.812331	0.0708208	0.266218	Sensitive
RPI3_E13	0.656883	0.628021	0.175787	0.380232	Sensitive
RPI3_E14	0.681228	0.694791	0.11072	0.355811	Sensitive
RPI3_E15	0.798158	0.848242	0.0457519	0.310832	Sensitive
RPI3_E16	0.7413	0.785839	0.118747	0.394556	Sensitive
RPI3_E17	0.664473	0.695524	0.123212	0.334147	Sensitive
RPI3_E18	0.788011	0.738074	0.144256	0.388712	Sensitive
RPI3_E19	0.629827	0.738905	0.062391	0.285852	Sensitive
RPI3_E20	0.761964	0.816873	0.0377814	0.38095	Sensitive
RPI3_E21	0.525728	0.373505	0.00279741	0.0550976	Sensitive
RPI3_E22	0.616286	0.58492	0.109089	0.489047	Sensitive
RPI3_E23	0.6345	0.614242	0.112205	0.395503	Sensitive
RPI3_E24	0.805298	0.836685	0.139823	0.440248	Sensitive
RPI3_F1	0.731234	0.754463	0.132392	0.393815	Sensitive
RPI3_F2	0.602294	0.595421	0.117065	0.444874	Sensitive
RPI3_F3	0.605706	0.676415	0.0837254	0.38178	Sensitive
RPI3_F4	0.559968	0.544686	0.0717907	0.455	Sensitive
RPI3_F5	0.828779	0.833242	0.0882612	0.332172	Sensitive
RPI3_F6	0.569359	0.727223	0.0453161	0.410777	Sensitive
RPI3_F7	0.648194	0.627215	0.124646	0.363951	Sensitive
RPI3_F8	0.612693	0.634982	0.0685763	0.417271	Sensitive
RPI3_F9	0.724986	0.667212	0.169006	0.37381	Sensitive
RPI3_F10	0.639623	0.665445	0.0694759	0.370956	Sensitive
RPI3_F11	0.620571	0.735158	0.0607604	0.450419	Sensitive
RPI3_F12	0.692888	0.554338	0.189497	0.400201	Sensitive
RPI3_F13	0.950192	0.888487	0.131994	0.265342	Sensitive
RPI3_F14	0.734187	0.777245	0.0753753	0.291616	Sensitive
RPI3_F16	0.609785	0.651304	0.0386576	0.295246	Sensitive
RPI3_F17	0.730685	0.615764	0.182352	0.417057	Sensitive
RPI3_F18	0.64281	0.681259	0.119712	0.340967	Sensitive
RPI3_F19	0.731991	0.681395	0.128287	0.322704	Sensitive
RPI3_F20	0.621193	0.725537	0.0837582	0.298368	Sensitive
RPI3_F21	0.644107	0.733995	0.131904	0.540098	Sensitive
RPI3_F22	0.546481	0.654863	0.0215264	0.297904	Sensitive
RPI3_F23	0.842059	0.679988	0.134304	0.392083	Sensitive
RPI3_F24	0.565812	0.69643	0.0335173	0.485519	Sensitive
RPI3_G1	0.545139	0.528855	0.124407	0.319312	Sensitive
RPI3_G2	0.565542	0.577382	0.0837441	0.449559	Sensitive
RPI3_G3	0.644827	0.739833	0.0656992	0.30347	Sensitive
RPI3_G4	0.656181	0.583457	0.123044	0.330247	Sensitive
RPI3_G5	0.653065	0.767725	0.0871554	0.232862	Sensitive
RPI3_G6	0.59239	0.641993	0.102914	0.365473	Sensitive
RPI3_G7	0.665418	0.648873	0.0736931	0.313637	Sensitive
RPI3_G8	0.661619	0.653415	0.103321	0.475169	Sensitive
RPI3_G9	0.566451	0.60316	0.068684	0.358743	Sensitive
RPI3_G10	0.754076	0.660979	0.204398	0.260494	Sensitive
RPI3_G11	0.623092	0.760849	0.0796206	0.386135	Sensitive
RPI3_G12	0.661457	0.940785	0.0239865	0.264421	Sensitive
RPI3_G13	0.581685	0.760344	0.0374768	0.259685	Sensitive
RPI3_G14	0.604041	0.714306	0.0917755	0.419394	Sensitive
RPI3_G15	0.618203	0.669642	0.144134	0.292705	Sensitive
RPI3_G16	0.783716	0.890642	0.0831162	0.374405	Sensitive
RPI3_G17	0.729605	0.825531	0.0745366	0.331287	Sensitive
RPI3_G18	0.711489	0.730968	0.119492	0.344782	Sensitive
RPI3_G19	0.594542	0.617319	0.125944	0.401801	Sensitive
RPI3_G20	0.655244	0.673957	0.0842174	0.465976	Sensitive
RPI3_G21	0.638182	0.775306	0.0392574	0.195761	Sensitive
RPI3_G22	0.664689	0.69762	0.0665567	0.255969	Sensitive
RPI3_G23	0.609785	0.643436	0.0797097	0.310644	Sensitive
RPI3_G24	0.612603	0.687188	0.0629018	0.281746	Sensitive
RPI3_H1	0.628513	0.650703	0.0831256	0.313264	Sensitive
RPI3_H2	0.611433	0.641054	0.0805812	0.316296	Sensitive
RPI3_H3	0.645106	0.670171	0.105233	0.352975	Sensitive
RPI3_H4	0.628188	0.743293	0.0371816	0.247156	Sensitive
RPI3_H5	0.65546	0.740825	0.0542472	0.326537	Sensitive
RPI3_H6	0.667282	0.815734	0.0559528	0.388083	Sensitive
RPI3_H7	0.710661	0.739056	0.0811341	0.311354	Sensitive
RPI3_H8	0.631178	0.777885	0.0239256	0.331164	Sensitive
RPI3_H9	0.575157	0.636941	0.0564026	0.412575	Sensitive
RPI3_H10	0.61941	0.58011	0.101245	0.42424	Sensitive
RPI3_H11	0.59926	0.690268	0.0850374	0.358758	Sensitive
RPI3_H12	0.578191	0.607311	0.104694	0.355676	Sensitive
RPI3_H13	0.569215	0.623373	0.0933406	0.275217	Sensitive
RPI3_H15	0.587951	0.627733	0.0709566	0.363179	Sensitive
RPI3_H16	0.68067	0.649454	0.188167	0.384852	Sensitive
RPI3_H17	0.565136	0.691793	0.0528555	0.374967	Sensitive
RPI3_H18	0.649068	0.739875	0.0591063	0.401714	Sensitive
RPI3_H19	0.610091	0.634686	0.0635531	0.402982	Sensitive
RPI3_H20	0.603654	0.698778	0.0529914	0.380137	Sensitive
RPI3_H21	0.606706	0.651674	0.0266995	0.305209	Sensitive
RPI3_H22	0.71727	0.890817	0.047584	0.289323	Sensitive
RPI3_H23	0.568864	0.608181	0.0589798	0.279248	Sensitive
RPI3_H24	0.523738	0.374167	0.00221637	0.162663	Sensitive
RPI3_I1	0.643873	0.804204	0.0575834	0.341606	Sensitive
RPI3_I2	0.524377	0.369481	0.00151819	0.0725511	Sensitive
RPI3_I3	0.796555	0.86508	0.0826898	0.176444	Sensitive
RPI3_I4	0.63558	0.739328	0.0419002	0.247376	Sensitive
RPI3_I5	0.700901	0.886738	0.0389247	0.476905	Sensitive
RPI3_I6	0.674701	0.764287	0.0681874	0.370317	Sensitive
RPI3_I7	0.630106	0.633943	0.0990338	0.373672	Sensitive
RPI3_I8	0.621967	0.613612	0.0772168	0.341123	Sensitive
RPI3_I10	0.754301	1	0.0231149	0.423009	Sensitive
RPI3_I11	0.849496	0.627012	0.119084	0.309788	Sensitive
RPI3_I12	0.968496	0.765703	0.122945	0.252995	Sensitive
RPI3_I13	0.639605	0.657309	0.0885986	0.374246	Sensitive
RPI3_I14	0.737141	0.710051	0.0696634	0.278814	Sensitive
RPI3_I15	0.748728	0.85858	0.0663459	0.330405	Sensitive
RPI3_I16	0.609119	0.74608	0.0484274	0.436435	Sensitive
RPI3_I17	0.665085	0.762663	0.0099807	0.15429	Sensitive
RPI3_I18	0.611991	0.588291	0.0764109	0.510824	Sensitive
RPI3_I19	0.722717	0.795915	0.0735479	0.402848	Sensitive
RPI3_I20	0.742822	0.60372	0.0945636	0.234137	Sensitive
RPI3_I21	0.534515	0.487981	0.00514966	0.398316	Sensitive
RPI3_I22	0.668047	0.745587	0.056904	0.210982	Sensitive
RPI3_I23	0.639065	0.600191	0.0538067	0.411535	Sensitive
RPI3_I24	0.611991	0.662391	0.0930032	0.407809	Sensitive
RPI3_J1	0.67715	0.798837	0.0845688	0.386926	Sensitive
RPI3_J2	0.590697	0.779613	0.0718376	0.386773	Sensitive
RPI3_J3	0.564317	0.640349	0.0570165	0.410691	Sensitive
RPI3_J4	0.610929	0.71208	0.0714721	0.266385	Sensitive
RPI3_J5	0.605814	0.739286	0.0613555	0.533608	Sensitive
RPI3_J6	0.586142	0.711763	0.0195444	0.303419	Sensitive
RPI3_J7	0.625973	0.706556	0.0150226	0.213816	Sensitive
RPI3_J8	0.674638	0.83286	0.0335595	0.441904	Sensitive
RPI3_J9	0.611649	0.773892	0.0282693	0.247375	Sensitive
RPI3_J10	0.691285	0.648363	0.0926939	0.284832	Sensitive
RPI3_J11	0.702315	0.866362	0.0435214	0.308114	Sensitive
RPI3_J12	0.814274	0.663717	0.116596	0.370043	Sensitive
RPI3_J13	0.639965	0.656342	0.0798924	0.341005	Sensitive
RPI3_J14	0.625289	0.714584	0.0525228	0.365283	Sensitive
RPI3_J15	0.564803	0.654668	0.0300077	0.240026	Sensitive
RPI3_J16	0.60829	0.690848	0.0440134	0.268632	Sensitive
RPI3_J18	0.575599	0.538633	0.0604933	0.406754	Sensitive
RPI3_J19	0.637723	0.809144	0.0383624	0.464541	Sensitive
RPI3_J20	0.701739	0.832924	0.0142729	0.233975	Sensitive
RPI3_J21	0.604788	0.75881	0.0684732	0.431428	Sensitive
RPI3_J22	0.651679	0.717549	0.0648933	0.305689	Sensitive
RPI3_J23	0.550298	0.567699	0.0103977	0.340912	Sensitive
RPI3_J24	0.551019	0.63358	0.0534834	0.451381	Sensitive
RPI3_K1	0.694275	0.759776	0.0377486	0.235897	Sensitive
RPI3_K2	0.693338	0.790834	0.0447351	0.268834	Sensitive
RPI3_K3	0.557006	0.583085	0.0571711	0.367242	Sensitive
RPI3_K4	0.567243	0.568914	0.0321163	0.314815	Sensitive
RPI3_K7	0.591733	0.823226	0.0354244	0.37464	Sensitive
RPI3_K8	0.722213	0.781901	0.106465	0.37766	Sensitive
RPI3_K9	0.583837	0.727567	0.0449553	0.502491	Sensitive
RPI3_K10	0.609713	0.682903	0.0563792	0.228857	Sensitive
RPI3_K11	0.617933	0.667181	0.0860448	0.345224	Sensitive
RPI3_K12	0.528123	0.451168	0.0782993	0.358151	Sensitive
RPI3_K13	0.635886	0.617718	0.0844376	0.405324	Sensitive
RPI3_K15	0.626739	0.798059	0.0569696	0.317375	Sensitive
RPI3_K18	0.564263	0.667627	0.0442852	0.2714	Sensitive
RPI3_K20	0.630286	0.679613	0.115678	0.277584	Sensitive
RPI3_K21	0.595667	0.691589	0.105922	0.259723	Sensitive
RPI3_K22	0.859607	0.926295	0.0839409	0.246756	Sensitive
RPI3_K23	0.540142	0.621298	0.030987	0.322614	Sensitive
RPI3_K24	0.65727	0.971357	0.0485587	0.272902	Sensitive
RPI3_L1	0.623948	0.758886	0.0695041	0.453345	Sensitive
RPI3_L2	0.560518	0.616427	0.0736322	0.367411	Sensitive
RPI3_L3	0.675988	0.964457	0.0486196	0.610325	Sensitive
RPI3_L4	0.647402	0.791613	0.048882	0.285677	Sensitive
RPI3_L5	0.588122	0.71414	0.0719688	0.393186	Sensitive
RPI3_L6	0.732171	0.768904	0.0654462	0.247065	Sensitive
RPI3_L8	0.615376	0.660612	0.116835	0.368808	Sensitive
RPI3_L9	0.599296	0.664603	0.107684	0.467706	Sensitive
RPI3_L10	0.626496	0.882107	0.0231665	0.28437	Sensitive
RPI3_L11	0.660556	0.781234	0.0729668	0.207676	Sensitive
RPI3_L12	0.55516	0.579816	0.150142	0.380734	Sensitive
RPI3_L13	0.616286	0.697191	0.049955	0.256882	Sensitive
RPI3_L14	0.567441	0.683362	0.114038	0.364777	Sensitive
RPI3_L17	0.576517	0.671088	0.0359164	0.366306	Sensitive
RPI3_L18	0.605652	0.714889	0.0418299	0.322141	Sensitive
RPI3_L19	0.561634	0.686146	0.065732	0.353242	Sensitive
RPI3_L20	0.609785	0.704418	0.0456394	0.329543	Sensitive
RPI3_L22	0.647546	0.658602	0.0591907	0.214752	Sensitive
RPI3_L23	0.570025	0.630974	0.0109319	0.323109	Sensitive
RPI3_L24	0.561697	0.723657	0.026901	0.400684	Sensitive
RPI3_M1	0.128562	0.139096	0.851006	0.844111	Resistant
RPI3_M2	0.254126	0.156096	0.560207	0.876599	Resistant
RPI3_M3	0.393996	0.213734	0.272468	0.773324	Resistant
RPI3_M4	0.266245	0.170433	0.599123	0.884424	Resistant
RPI3_M5	0.418684	0.204533	0.2699	0.735078	Resistant
RPI3_M6	0.278084	0.162973	0.517487	0.78504	Resistant
RPI3_M7	0.461694	0.293934	0.375527	0.85243	Resistant
RPI3_M8	0.270566	0.22903	0.457388	0.678329	Resistant
RPI3_M9	0.228475	0.0900923	0.511733	0.871993	Resistant
RPI3_M10	0.264939	0.142359	0.529609	0.907191	Resistant
RPI3_M11	0.357775	0.16934	0.384186	0.873822	Resistant
RPI3_M12	0.301836	0.148698	0.403801	0.830557	Resistant
RPI3_M13	0.445236	0.211944	0.356166	0.827824	Resistant
RPI3_M15	0.524773	0.345926	0.00984012	0.555519	Resistant
RPI3_M16	0.42848	0.220406	0.267117	0.778119	Resistant
RPI3_M18	0.362583	0.114053	0.305882	0.84786	Resistant
RPI3_M19	0.262931	0.172852	0.538831	0.877938	Resistant
RPI3_M20	0.323507	0.154458	0.427624	0.762009	Resistant
RPI3_M21	0.373972	0.168938	0.313914	0.8509	Resistant
RPI3_M22	0.385686	0.273746	0.30972	0.930492	Resistant
RPI3_M23	0.520947	0.527447	0.0162362	0.748362	Resistant
RPI3_M24	0.326776	0.186018	0.384126	0.828068	Resistant
RPI3_N1	0.294768	0.125897	0.478563	0.811558	Resistant
RPI3_N2	0.337265	0.16908	0.484476	0.820996	Resistant
RPI3_N3	0.452313	0.167	0.178228	0.82985	Resistant
RPI3_N4	0.30939	0.145237	0.401275	0.862127	Resistant
RPI3_N5	0.292373	0.123862	0.524736	0.907914	Resistant
RPI3_N6	0.31842	0.215144	0.370762	0.825773	Resistant
RPI3_N7	0.288592	0.159167	0.4994	0.78409	Resistant
RPI3_N8	0.308543	0.175258	0.359886	0.732617	Resistant
RPI3_N9	0.379393	0.148042	0.304988	0.812663	Resistant
RPI3_N10	0.386722	0.129817	0.295719	0.854553	Resistant
RPI3_N11	0.373189	0.118005	0.360669	0.84733	Resistant
RPI3_N13	0.19039	0.152707	0.595937	0.790303	Resistant
RPI3_N14	0.362979	0.18778	0.336026	0.940469	Resistant
RPI3_N15	0.203319	0.150053	0.774272	0.872702	Resistant
RPI3_N16	0.465989	0.314356	0.356419	0.901968	Resistant
RPI3_N17	0.244951	0.135595	0.45563	0.805463	Resistant
RPI3_N18	0.528789	0.577005	0.00660694	0.482477	Resistant
RPI3_N19	0.41926	0.192285	0.213746	0.847749	Resistant
RPI3_N20	0.354435	0.191197	0.369928	0.860556	Resistant
RPI3_N21	0.412868	0.200862	0.227096	0.864663	Resistant
RPI3_N22	0.362034	0.258848	0.396154	0.885038	Resistant
RPI3_N23	0.398696	0.170993	0.274989	0.912575	Resistant
RPI3_N24	0.516184	0.293871	0.0391965	0.82385	Resistant
RPI3_O1	0.311082	0.132442	0.410591	0.834024	Resistant
RPI3_O2	0.412742	0.25327	0.305639	0.816981	Resistant
RPI3_O3	0.519911	0.233872	0.00499503	0.333742	Resistant
RPI3_O4	0.376367	0.18459	0.267937	0.76003	Resistant
RPI3_O5	0.407394	0.251296	0.319654	0.77753	Resistant
RPI3_O6	0.21388	0.227332	0.53019	0.725491	Resistant
RPI3_O7	0.404972	0.318207	0.206736	0.71768	Resistant
RPI3_O8	0.248301	0.10382	0.483778	0.796379	Resistant
RPI3_O9	0.367058	0.205547	0.306014	0.777925	Resistant
RPI3_O10	0.351319	0.225481	0.399157	0.851299	Resistant
RPI3_O11	0.381337	0.201621	0.37169	0.744492	Resistant
RPI3_O12	0.375242	0.0782849	0.329967	0.86755	Resistant
RPI3_O13	0.379132	0.0991108	0.264128	0.934123	Resistant
RPI3_O14	0.379465	0.138057	0.249114	0.827779	Resistant
RPI3_O15	0.359072	0.18225	0.211314	0.78852	Resistant
RPI3_O16	0.26538	0.187647	0.449605	0.748182	Resistant
RPI3_O17	0.414795	0.309982	0.232705	0.808662	Resistant
RPI3_O18	0.381941	0.205591	0.320989	0.892251	Resistant
RPI3_O19	0.365842	0.184837	0.336457	0.840698	Resistant
RPI3_O20	0.308003	0.151756	0.450073	0.779286	Resistant
RPI3_O21	0.46218	0.209969	0.0776432	0.802367	Resistant
RPI3_O22	0.527943	0.402207	0.0059275	0.298764	Resistant
RPI3_O24	0.511943	0.287425	0.037697	0.89424	Sensitive
RPI3_P3	0.312532	0.163998	0.28996	0.659974	Resistant
RPI3_P4	0.328297	0.155661	0.274675	0.712437	Resistant
RPI3_P5	0.268307	0.133209	0.395385	0.827645	Resistant
RPI3_P6	0.358936	0.132897	0.2386	0.787751	Resistant
RPI3_P7	0.281965	0.131385	0.469964	0.794354	Resistant
RPI3_P8	0.412103	0.167625	0.261738	0.785668	Resistant
RPI3_P9	0.352427	0	0.312799	0.806256	Resistant
RPI3_P10	0.257691	0.131613	0.508992	0.740534	Resistant
RPI3_P12	0.33948	0.206095	0.288306	0.73446	Resistant
RPI3_P14	0.338453	0.152619	0.387124	0.769548	Resistant
RPI3_P15	0.404468	0.248744	0.243735	0.877903	Resistant
RPI3_P16	0.371397	0.227733	0.292317	0.657526	Resistant
RPI3_P17	0.413732	0.141913	0.205331	0.794274	Resistant
RPI3_P18	0.424735	0.121842	0.218629	0.907857	Resistant
RPI3_P19	0.422142	0.166436	0.193907	0.840975	Resistant
RPI3_P20	0.428354	0.170815	0.218249	0.844733	Resistant
RPI3_P22	0.371046	0.189978	0.26603	0.772934	Resistant
RPI5_A3	0.204219	0.108716	0.531512	0.837721	Resistant
RPI5_A4	0.21885	0.0935879	0.450317	0.855227	Resistant
RPI5_A5	0.315665	0.125531	0.291933	0.736743	Resistant
RPI5_A6	0.188013	0.179084	0.456221	0.768792	Resistant
RPI5_A7	0.344738	0.113225	0.258294	0.724872	Resistant
RPI5_A8	0.379519	0.188794	0.307073	0.834055	Resistant
RPI5_A9	0.407079	0.139678	0.224711	0.95642	Resistant
RPI5_A10	0.375332	0.118294	0.288592	0.876405	Resistant
RPI5_A11	0.278976	0.225371	0.445598	0.834574	Resistant
RPI5_A12	0.522297	0.523355	0.0120659	0.663843	Resistant
RPI5_A13	0.226683	0.111306	0.466609	0.854405	Resistant
RPI5_A14	0.162145	0.0494253	0.493426	0.740564	Resistant
RPI5_A15	0.22093	0.104707	0.501827	0.847042	Resistant
RPI5_A16	0.336941	0.177913	0.348842	0.827005	Resistant
RPI5_A18	0.528393	0.380156	0.00498566	0.630802	Resistant
RPI5_A19	0.323057	0.144384	0.320422	0.757432	Resistant
RPI5_A20	0.147046	0.0842567	0.591499	0.880414	Resistant
RPI5_A21	0.351419	0.14515	0.344343	0.754263	Resistant
RPI5_A22	0.525296	0.237717	0.00489195	0.43686	Resistant
RPI5_B1	0.294489	0.184621	0.362913	0.87631	Resistant
RPI5_B2	0.29972	0.116057	0.327966	0.886272	Resistant
RPI5_B3	0.259366	0.149376	0.440106	0.862301	Resistant
RPI5_B4	0.353093	0.185631	0.341686	0.853258	Resistant
RPI5_B5	0.27695	0.0917961	0.41068	0.886625	Resistant
RPI5_B7	0.258259	0.0704938	0.451465	0.759744	Resistant
RPI5_B8	0.293246	0.17645	0.434591	0.810614	Resistant
RPI5_B9	0.386848	0.173682	0.21802	0.824144	Resistant
RPI5_B10	0.231158	0.0754566	0.414944	0.855281	Resistant
RPI5_B11	0.377736	0.17734	0.23561	0.842537	Resistant
RPI5_B12	0.527249	0.627932	0.00986823	0.593816	Resistant
RPI5_B13	0.352967	0.115944	0.246626	0.739681	Resistant
RPI5_B14	0.525242	0.397115	0.00952149	0.826947	Resistant
RPI5_B16	0.380347	0.230813	0.255459	0.802636	Resistant
RPI5_B17	0.526817	0.468154	0.00975578	0.545247	Resistant
RPI5_B18	0.387379	0.159253	0.237437	0.863246	Resistant
RPI5_B19	0.234678	0.119317	0.433673	0.76437	Resistant
RPI5_B20	0.443858	0.271235	0.153604	0.698799	Resistant
RPI5_B21	0.283018	0.112816	0.33299	0.902573	Resistant
RPI5_B22	0.438915	0.230533	0.172347	0.777818	Resistant
RPI5_B24	0.251956	0.176794	0.43893	0.731711	Resistant
RPI5_C1	0.339282	0.13598	0.263551	0.757311	Resistant
RPI5_C2	0.379546	0.173098	0.220067	0.861658	Resistant
RPI5_C3	0.351914	0.224603	0.236674	0.719846	Resistant
RPI5_C4	0.302736	0.13685	0.306459	0.740195	Resistant
RPI5_C5	0.395446	0.148694	0.241926	0.821545	Resistant
RPI5_C6	0.331638	0.255742	0.296155	0.71493	Resistant
RPI5_C7	0.521712	0.223323	0.00581036	0.652074	Resistant
RPI5_C8	0.338426	0.0788596	0.350707	0.800133	Resistant
RPI5_C9	0.521487	0.27974	0.00465297	0.522714	Resistant
RPI5_C10	0.273916	0.157523	0.39897	0.779691	Resistant
RPI5_C11	0.326109	0.104347	0.310643	0.806357	Resistant
RPI5_C12	0.179414	0.102506	0.625968	0.837445	Resistant
RPI5_C13	0.414678	0.239458	0.192009	0.717921	Resistant
RPI5_C14	0.380356	0.215218	0.219894	0.787234	Resistant
RPI5_C15	0.209693	0.0941386	0.471215	0.856081	Resistant
RPI5_C16	0.394654	0.188783	0.198208	0.794705	Resistant
RPI5_C17	0.371208	0.153967	0.312279	0.794336	Resistant
RPI5_C18	0.192848	0.0936853	0.561323	0.835597	Resistant
RPI5_C19	0.366103	0.126799	0.27237	0.790143	Resistant
RPI5_C20	0.525728	0.291003	0.00570258	0.418133	Resistant
RPI5_C21	0.366049	0.125257	0.287931	0.829997	Resistant
RPI5_C22	0.367877	0.140353	0.293432	0.776103	Resistant
RPI5_C23	0.347574	0.145185	0.328018	0.878624	Resistant
RPI5_C24	0.163739	0.0700929	0.545705	0.886918	Resistant
RPI5_D1	0.229042	0.119998	0.464702	0.772073	Resistant
RPI5_D2	0.387802	0.249133	0.218315	0.746558	Resistant
RPI5_D3	0.357532	0.125354	0.268982	0.794953	Resistant
RPI5_D4	0.308922	0.216459	0.333524	0.707972	Resistant
RPI5_D5	0.176677	0.138961	0.572817	0.77968	Resistant
RPI5_D6	0.325524	0.168036	0.318295	0.796151	Resistant
RPI5_D7	0.371857	0.166746	0.245483	0.894033	Resistant
RPI5_D8	0.325173	0.110059	0.268349	0.802349	Resistant
RPI5_D9	0.470419	0.283199	0.139969	0.80125	Resistant
RPI5_D10	0.307166	0.0898361	0.337427	0.710635	Resistant
RPI5_D11	0.191803	0.178762	0.389702	0.643173	Resistant
RPI5_D12	0.391205	0.297735	0.232536	0.673095	Resistant
RPI5_D13	0.521037	0.192629	0.00476543	0.359923	Resistant
RPI5_D14	0.361538	0.260209	0.283827	0.692358	Resistant
RPI5_D15	0.307715	0.124582	0.240478	0.650738	Resistant
RPI5_D16	0.264057	0.0719568	0.447257	0.800594	Resistant
RPI5_D17	0.267649	0.105617	0.37488	0.844694	Resistant
RPI5_D18	0.431442	0.343705	0.140737	0.611365	Resistant
RPI5_D19	0.327973	0.165386	0.303877	0.748999	Resistant
RPI5_D20	0.38583	0.205447	0.211277	0.506484	Resistant
RPI5_D21	0.22481	0.11004	0.457078	0.727916	Resistant
RPI5_D22	0.355542	0.201465	0.293573	0.816622	Resistant
RPI5_E1	0.615313	0.700679	0.107482	0.470362	Sensitive
RPI5_E2	0.79841	0.725323	0.194684	0.370449	Sensitive
RPI5_E4	0.646655	0.614034	0.173449	0.378716	Sensitive
RPI5_E5	0.751834	0.738498	0.138891	0.293118	Sensitive
RPI5_E6	0.741228	0.783069	0.173767	0.458517	Sensitive
RPI5_E7	0.63125	0.686734	0.155905	0.324782	Sensitive
RPI5_E8	0.751042	0.731241	0.110804	0.337179	Sensitive
RPI5_E9	0.671099	0.768523	0.107609	0.276415	Sensitive
RPI5_E10	0.642495	0.697836	0.134894	0.358086	Sensitive
RPI5_E11	0.688215	0.716988	0.11989	0.352513	Sensitive
RPI5_E12	0.579515	0.582853	0.211759	0.409117	Sensitive
RPI5_E13	0.770292	0.803534	0.116395	0.347782	Sensitive
RPI5_E14	0.684452	0.642541	0.107107	0.358076	Sensitive
RPI5_E15	0.714452	0.752726	0.0972345	0.303054	Sensitive
RPI5_E16	0.758974	0.747528	0.173861	0.334053	Sensitive
RPI5_E17	0.656388	0.687608	0.118855	0.318496	Sensitive
RPI5_E18	0.757489	0.730366	0.150573	0.272211	Sensitive
RPI5_E19	0.716865	0.656707	0.117008	0.448626	Sensitive
RPI5_E20	0.615394	0.672203	0.0533709	0.468195	Sensitive
RPI5_E22	0.723086	0.679647	0.0886407	0.305645	Sensitive
RPI5_E23	0.837323	0.748196	0.185271	0.333118	Sensitive
RPI5_E24	0.859958	0.75718	0.143385	0.310217	Sensitive
RPI5_F1	0.636868	0.6015	0.294524	0.418333	Sensitive
RPI5_F2	0.623885	0.717106	0.0932281	0.363673	Sensitive
RPI5_F3	0.621166	0.544041	0.0831537	0.326835	Sensitive
RPI5_F4	0.604788	0.680846	0.0500956	0.207121	Sensitive
RPI5_F5	0.546796	0.649879	0.081509	0.399795	Sensitive
RPI5_F6	0.579983	0.678705	0.0577849	0.336953	Sensitive
RPI5_F7	0.619113	0.632369	0.128456	0.357159	Sensitive
RPI5_F8	0.792684	0.854311	0.0740633	0.165355	Sensitive
RPI5_F9	0.746856	0.722335	0.15628	0.235163	Sensitive
RPI5_F10	0.714236	0.718304	0.145306	0.39566	Sensitive
RPI5_F11	0.653263	0.720158	0.108616	0.413531	Sensitive
RPI5_F12	0.521613	0.59798	0.173214	0.364391	Sensitive
RPI5_F13	0.600124	0.621073	0.171944	0.325737	Sensitive
RPI5_F14	0.700721	0.699691	0.16164	0.407004	Sensitive
RPI5_F16	0.608218	0.682919	0.0631548	0.321384	Sensitive
RPI5_F17	0.656793	0.723604	0.129224	0.308704	Sensitive
RPI5_F18	0.780151	0.800441	0.176789	0.389487	Sensitive
RPI5_F19	0.610163	0.662537	0.178462	0.425393	Sensitive
RPI5_F20	0.672072	0.612619	0.0969111	0.439863	Sensitive
RPI5_F21	0.717162	0.773723	0.11616	0.371842	Sensitive
RPI5_F22	0.600944	0.689493	0.0641388	0.341301	Sensitive
RPI5_F23	0.638056	0.705479	0.0646449	0.368332	Sensitive
RPI5_F24	0.611505	0.825527	0.04056	0.370899	Sensitive
RPI5_G1	0.555367	0.634943	0.079063	0.361784	Sensitive
RPI5_G2	0.62158	0.709082	0.0923519	0.313661	Sensitive
RPI5_G3	0.69115	0.779448	0.0435683	0.201131	Sensitive
RPI5_G4	0.573249	0.581481	0.0600997	0.333785	Sensitive
RPI5_G5	0.591382	0.664649	0.115143	0.390752	Sensitive
RPI5_G6	0.686207	0.815104	0.0610041	0.375844	Sensitive
RPI5_G7	0.77681	0.854815	0.121554	0.263396	Sensitive
RPI5_G8	0.592957	0.700001	0.0756096	0.353191	Sensitive
RPI5_G9	0.694689	0.694469	0.084522	0.2421	Sensitive
RPI5_G10	0.642945	0.72447	0.0934156	0.365147	Sensitive
RPI5_G11	0.602708	0.695661	0.0339016	0.280091	Sensitive
RPI5_G12	0.64769	0.828645	0.0581692	0.325696	Sensitive
RPI5_G13	0.700964	0.724958	0.13025	0.269188	Sensitive
RPI5_G14	0.649905	0.659825	0.129735	0.423728	Sensitive
RPI5_G15	0.669002	0.758957	0.129229	0.325541	Sensitive
RPI5_G16	0.50266	0.53079	0.125321	0.249251	Sensitive
RPI5_G17	0.560139	0.607163	0.136693	0.404612	Sensitive
RPI5_G18	0.687207	0.785853	0.116971	0.317597	Sensitive
RPI5_G19	0.575643	0.641144	0.0994602	0.312651	Sensitive
RPI5_G20	0.557762	0.639869	0.166781	0.357154	Sensitive
RPI5_G21	0.605571	0.717838	0.0641529	0.295431	Sensitive
RPI5_G22	0.553792	0.651961	0.0839878	0.345953	Sensitive
RPI5_G23	0.549542	0.629286	0.102946	0.295608	Sensitive
RPI5_G24	0.579434	0.654148	0.101124	0.394814	Sensitive
RPI5_H1	0.54586	0.590108	0.11661	0.265232	Sensitive
RPI5_H2	0.563029	0.643451	0.0787819	0.399822	Sensitive
RPI5_H3	0.570899	0.632535	0.0880878	0.340697	Sensitive
RPI5_H4	0.588942	0.775462	0.0441072	0.172425	Sensitive
RPI5_H5	0.548408	0.558601	0.0585581	0.316105	Sensitive
RPI5_H6	0.602213	0.626921	0.0896435	0.273027	Sensitive
RPI5_H7	0.671505	0.829711	0.0685997	0.25303	Sensitive
RPI5_H8	0.551883	0.754548	0.00626019	0.2922	Sensitive
RPI5_H9	0.563309	0.640993	0.0705912	0.397021	Sensitive
RPI5_H10	0.560418	0.636675	0.0776948	0.329356	Sensitive
RPI5_H11	0.528465	0.598329	0.0966206	0.341434	Sensitive
RPI5_H12	0.571565	0.581791	0.0918365	0.341005	Sensitive
RPI5_H13	0.748089	0.731426	0.0729153	0.230131	Sensitive
RPI5_H15	0.563921	0.627659	0.0772262	0.33679	Sensitive
RPI5_H16	0.587852	0.63909	0.0534928	0.278546	Sensitive
RPI5_H17	0.668272	0.871576	0.0303451	0.261785	Sensitive
RPI5_H18	0.692879	0.789054	0.0433715	0.420559	Sensitive
RPI5_H19	0.587114	0.71449	0.0649214	0.275337	Sensitive
RPI5_H20	0.535308	0.586506	0.0556435	0.314433	Sensitive
RPI5_H21	0.550361	0.691088	0.0521151	0.33314	Sensitive
RPI5_H22	0.608993	0.672598	0.061468	0.333391	Sensitive
RPI5_H23	0.611091	0.744966	0.0731262	0.356052	Sensitive
RPI5_H24	0.523063	0.281803	0.00128859	0.030813	Sensitive
RPI5_I1	0.581199	0.630893	0.0269713	0.188272	Sensitive
RPI5_I2	0.525728	0.351363	0.00337376	0.43513	Sensitive
RPI5_I3	0.651084	0.630029	0.122397	0.428703	Sensitive
RPI5_I4	0.765196	0.795257	0.136834	0.327534	Sensitive
RPI5_I5	0.64516	0.596981	0.182665	0.417089	Sensitive
RPI5_I6	0.852693	0.614157	0.427483	0.55727	Sensitive
RPI5_I7	0.690115	0.860389	0.0901168	0.442669	Sensitive
RPI5_I8	0.82967	0.791902	0.157723	0.436131	Sensitive
RPI5_I10	0.584431	0.521413	0.0947651	0.314579	Sensitive
RPI5_I11	0.702819	0.592852	0.0828726	0.345993	Sensitive
RPI5_I12	0.653587	0.69149	0.142752	0.418626	Sensitive
RPI5_I13	1	0.756707	0.300203	0.327992	Sensitive
RPI5_I14	0.745658	0.831715	0.0788194	0.233147	Sensitive
RPI5_I15	0.745145	0.520817	0.158918	0.306593	Sensitive
RPI5_I16	0.893236	0.770299	0.0495802	0.296731	Sensitive
RPI5_I17	0.568279	0.516354	0.0756752	0.443105	Sensitive
RPI5_I18	0.652075	0.706939	0.12825	0.43102	Sensitive
RPI5_I19	0.791486	0.697724	0.0656477	0.301488	Sensitive
RPI5_I20	0.705043	0.729166	0.0854497	0.179355	Sensitive
RPI5_I21	0.887032	0.804474	0.109235	0.17456	Sensitive
RPI5_I22	0.587447	0.551399	0.145165	0.342439	Sensitive
RPI5_I23	0.549461	0.673656	0.124056	0.298905	Sensitive
RPI5_I24	0.755274	0.635278	0.00110585	0.0277018	Sensitive
RPI5_J1	0.663383	0.551238	0.142536	0.335112	Sensitive
RPI5_J2	0.600556	0.639432	0.0639702	0.270317	Sensitive
RPI5_J3	0.575779	0.544182	0.0657273	0.427799	Sensitive
RPI5_J4	0.549398	0.601918	0.081256	0.351501	Sensitive
RPI5_J5	0.657684	0.760606	0.0556529	0.21615	Sensitive
RPI5_J6	0.54134	0.535863	0.0594906	0.349672	Sensitive
RPI5_J7	0.652723	0.814724	0.11146	0.289039	Sensitive
RPI5_J8	0.720088	0.717062	0.174184	0.302678	Sensitive
RPI5_J9	0.609605	0.598465	0.0657976	0.419245	Sensitive
RPI5_J10	0.619329	0.702435	0.143291	0.353941	Sensitive
RPI5_J11	0.570124	0.543069	0.191901	0.39282	Sensitive
RPI5_J12	0.583693	0.533826	0.0458269	0.39851	Sensitive
RPI5_J13	0.792117	0.95077	0.0678922	0.338141	Sensitive
RPI5_J14	0.576589	0.599428	0.0711816	0.353606	Sensitive
RPI5_J15	0.692051	0.677329	0.0819542	0.272232	Sensitive
RPI5_J16	0.641469	0.800094	0.0629861	0.212965	Sensitive
RPI5_J18	0.661484	0.768069	0.0596639	0.331989	Sensitive
RPI5_J19	0.743695	0.845614	0.0274586	0.145821	Sensitive
RPI5_J20	0.698641	0.606903	0.134238	0.393369	Sensitive
RPI5_J21	0.730244	0.783842	0.0597998	0.290983	Sensitive
RPI5_J22	0.506595	0.534679	0.187571	0.379474	Sensitive
RPI5_J23	0.595109	0.709119	0.0733136	0.430937	Sensitive
RPI5_J24	0.657396	0.92291	0.0474856	0.349419	Sensitive
RPI5_K1	0.642945	0.710202	0.128629	0.316692	Sensitive
RPI5_K2	0.640532	0.837064	0.0376783	0.233493	Sensitive
RPI5_K3	0.542456	0.595124	0.0588299	0.328118	Sensitive
RPI5_K4	0.527627	0.490164	0.0502502	0.357989	Sensitive
RPI5_K7	0.51839	0.539589	0.092783	0.323415	Sensitive
RPI5_K8	0.697192	0.680768	0.114759	0.334004	Sensitive
RPI5_K9	0.559329	0.690113	0.042664	0.228792	Sensitive
RPI5_K10	0.567846	0.582076	0.175257	0.467776	Sensitive
RPI5_K11	0.682237	0.909101	0.0388872	0.311572	Sensitive
RPI5_K12	0.674008	0.83416	0.0501378	0.268481	Sensitive
RPI5_K13	0.714731	0.767981	0.0976328	0.237991	Sensitive
RPI5_K14	0.525503	0.525382	0	0	Sensitive
RPI5_K15	0.717369	0.801969	0.0869445	0.272051	Sensitive
RPI5_K18	0.648527	0.82772	0.0431185	0.25483	Sensitive
RPI5_K20	0.566118	0.667592	0.0229087	0.324852	Sensitive
RPI5_K21	0.655919	0.79049	0.0467265	0.403241	Sensitive
RPI5_K22	0.675826	0.805821	0.121062	0.303517	Sensitive
RPI5_K23	0.633762	0.750867	0.0692182	0.351317	Sensitive
RPI5_K24	0.639371	0.724515	0.026245	0.243382	Sensitive
RPI5_L1	0.596253	0.623108	0.111175	0.334264	Sensitive
RPI5_L2	0.741066	0.710822	0.0570446	0.295966	Sensitive
RPI5_L3	0.625991	0.696542	0.114197	0.317222	Sensitive
RPI5_L4	0.59872	0.698575	0.0734823	0.294403	Sensitive
RPI5_L5	0.661961	0.609355	0.263575	0.54936	Sensitive
RPI5_L6	0.598504	0.77165	0.0520496	0.315379	Sensitive
RPI5_L8	0.590319	0.657049	0.0584081	0.305444	Sensitive
RPI5_L9	0.602366	0.757221	0.0559575	0.329346	Sensitive
RPI5_L10	0.843905	0.837446	0.134416	0.368879	Sensitive
RPI5_L11	0.557997	0.590429	0.0939825	0.331489	Sensitive
RPI5_L12	0.625883	0.743646	0.0967706	0.327536	Sensitive
RPI5_L13	0.55209	0.686706	0.0837535	0.363421	Sensitive
RPI5_L14	0.554332	0.552353	0.0668941	0.379552	Sensitive
RPI5_L15	0.522387	0.176426	0.00349559	0.190611	Sensitive
RPI5_L17	0.612027	0.703884	0.0953695	0.295402	Sensitive
RPI5_L18	0.570746	0.651991	0.0569837	0.252007	Sensitive
RPI5_L19	0.682363	0.785199	0.0738478	0.244895	Sensitive
RPI5_L20	0.63703	0.826287	0.0536146	0.370307	Sensitive
RPI5_L21	0.52462	0.20307	0.00895451	0.310891	Sensitive
RPI5_L22	0.5267	0.605033	0.153009	0.306179	Sensitive
RPI5_L23	0.633329	0.658287	0.138868	0.407521	Sensitive
RPI5_L24	0.513816	0.571731	0.0908759	0.480224	Sensitive
RPI5_M1	0.0949517	0.207863	1	0.761651	Resistant
RPI5_M2	0.199618	0.149948	0.590581	0.878429	Resistant
RPI5_M3	0.294975	0.0977948	0.40352	0.805859	Resistant
RPI5_M4	0.300683	0.187388	0.424194	0.766667	Resistant
RPI5_M5	0.318727	0.168078	0.34641	0.853328	Resistant
RPI5_M6	0.115165	0.186585	0.727846	0.761739	Resistant
RPI5_M7	0.294966	0.182293	0.365364	0.786579	Resistant
RPI5_M8	0.240594	0.156054	0.43991	0.675426	Resistant
RPI5_M9	0.269909	0.169966	0.423636	0.807227	Resistant
RPI5_M10	0.276923	0.199032	0.373868	0.88132	Resistant
RPI5_M11	0.0450539	0.1592	0.822437	0.845558	Resistant
RPI5_M12	0.330656	0.226842	0.382223	0.805864	Resistant
RPI5_M13	0.163145	0.128641	0.714599	0.737864	Resistant
RPI5_M15	0.363528	0.205666	0.430144	0.82518	Resistant
RPI5_M16	0.149964	0.135854	0.605739	0.772056	Resistant
RPI5_M18	0.333501	0.196817	0.413908	0.755314	Resistant
RPI5_M19	0.297037	0.129364	0.467139	0.813581	Resistant
RPI5_M20	0.0985801	0.0647009	0.779511	0.931758	Resistant
RPI5_M21	0.234345	0.0747364	0.568623	0.862501	Resistant
RPI5_M22	0.197574	0.155386	0.42261	0.739645	Resistant
RPI5_M23	0.328351	0.129912	0.438954	0.898312	Resistant
RPI5_M24	0.505704	0.290743	0.0528321	0.670884	Resistant
RPI5_N1	0.516913	0.476124	0.0183261	0.553716	Resistant
RPI5_N2	0.316836	0.101024	0.385245	0.884998	Resistant
RPI5_N3	0.226665	0.105229	0.48046	0.771824	Resistant
RPI5_N4	0.254486	0.17837	0.505979	0.733808	Resistant
RPI5_N5	0.318663	0.26696	0.574063	0.777471	Resistant
RPI5_N6	0.391638	0.308247	0.474795	0.824701	Resistant
RPI5_N7	0.249084	0.21658	0.495792	0.837329	Resistant
RPI5_N8	0.316088	0.167799	0.362791	0.857143	Resistant
RPI5_N9	0.34851	0.22315	0.382635	0.839709	Resistant
RPI5_N10	0.328081	0.0561529	0.314931	0.840327	Resistant
RPI5_N11	0.269882	0.1592	0.441362	0.867926	Resistant
RPI5_N12	0.521487	0.208617	0.00198208	0.0726108	Resistant
RPI5_N13	0.157995	0.12813	0.587544	0.781203	Resistant
RPI5_N14	0.358675	0.328788	0.35744	0.720593	Resistant
RPI5_N15	0.386316	0.210934	0.363583	0.873326	Resistant
RPI5_N16	0.246896	0.204759	0.576837	0.891417	Resistant
RPI5_N17	0.298468	0.135553	0.323899	0.84465	Resistant
RPI5_N18	0.326857	0.166018	0.393923	0.828621	Resistant
RPI5_N19	0.335779	0.232687	0.468024	0.85785	Resistant
RPI5_N20	0.355173	0.253515	0.449965	0.832276	Resistant
RPI5_N21	0.26611	0.113243	0.427525	0.870699	Resistant
RPI5_N22	0.263463	0.26023	0.534506	0.770021	Resistant
RPI5_N23	0.292769	0.117766	0.448297	0.789561	Resistant
RPI5_N24	0.355398	0.167412	0.327278	0.833081	Resistant
RPI5_O1	0.354993	0.160345	0.308703	0.775093	Resistant
RPI5_O2	0.433882	0.306311	0.164274	0.686079	Resistant
RPI5_O3	0.519686	0.28159	0.0108054	0.772885	Resistant
RPI5_O4	0.257295	0.194898	0.428294	0.792698	Resistant
RPI5_O5	0.398741	0.282421	0.269259	0.616213	Resistant
RPI5_O6	0.166035	0.246279	0.79944	0.708574	Resistant
RPI5_O7	0.210269	0.20268	0.445392	0.743183	Resistant
RPI5_O8	0.353651	0.0993258	0.290452	0.692007	Resistant
RPI5_O9	0.296785	0.184286	0.275542	0.762209	Resistant
RPI5_O10	0.421637	0.382625	0.468755	0.831334	Resistant
RPI5_O11	0.52526	0.424441	0.00267089	0.123914	Resistant
RPI5_O12	0.268892	0.221129	0.480826	0.814329	Resistant
RPI5_O13	0.383714	0.142675	0.245684	0.906448	Resistant
RPI5_O14	0.219255	0.218955	0.575075	0.835447	Resistant
RPI5_O15	0.352877	0.184735	0.239996	0.707652	Resistant
RPI5_O16	0.340173	0.27391	0.479898	0.727487	Resistant
RPI5_O17	0.222721	0.152553	0.487569	0.868071	Resistant
RPI5_O18	0.225792	0.143264	0.487494	0.785226	Resistant
RPI5_O19	0.14051	0.0910927	0.595084	0.781431	Resistant
RPI5_O20	0.194828	0.3458	0.871436	0.621232	Resistant
RPI5_O21	0.31192	0.155599	0.360158	0.770667	Resistant
RPI5_O22	0.533066	0.446165	0.00742695	0.559987	Resistant
RPI5_O24	0.498402	0.203793	0.0392527	0.86361	Sensitive
RPI5_P3	0.281551	0.175969	0.339184	0.709752	Resistant
RPI5_P4	0.40878	0.255296	0.212303	0.81954	Resistant
RPI5_P5	0.507856	0.347569	0.0270931	0.72924	Resistant
RPI5_P6	0.388711	0.183617	0.225479	0.759591	Resistant
RPI5_P7	0.355668	0.265865	0.293489	0.578718	Resistant
RPI5_P8	0.401938	0.257095	0.168004	0.54894	Resistant
RPI5_P9	0.270593	0.179159	0.407315	0.691454	Resistant
RPI5_P10	0.275077	0.166885	0.42275	0.801303	Resistant
RPI5_P12	0.29556	0.111615	0.39084	0.841262	Resistant
RPI5_P13	0.521712	0.271175	0.00419377	0.328268	Resistant
RPI5_P14	0.29484	0.194472	0.311177	0.742237	Resistant
RPI5_P15	0.257304	0.19701	0.404729	0.765642	Resistant
RPI5_P16	0.377448	0.164298	0.253585	0.790483	Resistant
RPI5_P17	0.381013	0.0849783	0.22398	0.829101	Resistant
RPI5_P18	0.390827	0.136476	0.22494	0.798703	Resistant
RPI5_P19	0.333465	0.131694	0.22525	0.788909	Resistant
RPI5_P20	0.363276	0.139963	0.26447	0.756036	Resistant
RPI5_P22	0.326209	0.18824	0.310432	0.810831	Resistant
RPI7_A3	0.520587	0.341905	0.00767529	0.45704	Resistant
RPI7_A4	0.366617	0.224179	0.379768	0.748764	Resistant
RPI7_A5	0.402298	0.171631	0.190931	0.773399	Resistant
RPI7_A6	0.312559	0.173242	0.424433	0.861893	Resistant
RPI7_A7	0.309093	0.173794	0.352375	0.763108	Resistant
RPI7_A8	0.373729	0.234158	0.323702	0.877314	Resistant
RPI7_A9	0.386974	0.158008	0.211755	0.790092	Resistant
RPI7_A10	0.321896	0.148696	0.390756	0.764367	Resistant
RPI7_A11	0.353057	0.243556	0.275608	0.747128	Resistant
RPI7_A12	0.274924	0.169603	0.524567	0.902264	Resistant
RPI7_A13	0.375566	0.101683	0.221628	0.823089	Resistant
RPI7_A14	0.129147	0.113634	0.706319	0.868013	Resistant
RPI7_A15	0.306392	0.114573	0.319949	0.865687	Resistant
RPI7_A16	0.398642	0.122802	0.226178	0.815697	Resistant
RPI7_A18	0.296749	0.130288	0.436405	0.876344	Resistant
RPI7_A19	0.328964	0.147043	0.280275	0.788185	Resistant
RPI7_A20	0.376701	0.16675	0.311974	0.810582	Resistant
RPI7_A21	0.444416	0.230749	0.14524	0.690874	Resistant
RPI7_A22	0.524395	0.245268	0.00627893	0.49899	Resistant
RPI7_B1	0.397049	0.147066	0.245942	0.830325	Resistant
RPI7_B2	0.408096	0.174824	0.202547	0.816979	Resistant
RPI7_B3	0.403072	0.16919	0.223774	0.989836	Resistant
RPI7_B4	0.283216	0.160674	0.373479	0.82794	Resistant
RPI7_B5	0.312784	0.138359	0.441887	0.851859	Resistant
RPI7_B7	0.396121	0.205724	0.282243	0.789024	Resistant
RPI7_B8	0.52327	0.410625	0.00488257	0.223807	Resistant
RPI7_B9	0.319303	0.171433	0.325811	0.863414	Resistant
RPI7_B10	0.397499	0.219439	0.255192	0.838595	Resistant
RPI7_B11	0.371929	0.134675	0.276072	0.835762	Resistant
RPI7_B12	0.360791	0.0788393	0.32449	0.893258	Resistant
RPI7_B13	0.242169	0.0594344	0.450916	0.798925	Resistant
RPI7_B14	0.101182	0.10633	0.632528	0.836051	Resistant
RPI7_B16	0.397283	0.167915	0.255595	0.933589	Resistant
RPI7_B17	0.284108	0.0305161	0.390194	0.861888	Resistant
RPI7_B18	0.310866	0.139825	0.433331	0.912159	Resistant
RPI7_B19	0.336166	0.185334	0.327887	0.838772	Resistant
RPI7_B20	0.238136	0.036533	0.488459	0.882299	Resistant
RPI7_B21	0.35556	0.196621	0.357042	0.924464	Resistant
RPI7_B22	0.327163	0.152379	0.395582	0.9366	Resistant
RPI7_B23	0.52417	0.247614	0.00593219	0.673425	Resistant
RPI7_B24	0.347511	0.115149	0.295607	0.88377	Resistant
RPI7_C1	0.327325	0.162389	0.383751	0.815583	Resistant
RPI7_C2	0.465512	0.290834	0.139627	0.759399	Resistant
RPI7_C3	0.487688	0.356534	0.156167	0.674754	Resistant
RPI7_C4	0.363519	0.274911	0.326378	0.81044	Resistant
RPI7_C5	0.377727	0.107243	0.268841	0.825205	Resistant
RPI7_C6	0.182367	0.13646	0.601194	0.809177	Resistant
RPI7_C8	0.28445	0.200587	0.58954	0.802747	Resistant
RPI7_C9	0.522612	0.174011	0.00440931	0.736304	Resistant
RPI7_C10	0.328378	0.216352	0.451043	0.760496	Resistant
RPI7_C11	0.395644	0.138895	0.227447	0.825938	Resistant
RPI7_C12	0.371713	0.200161	0.280106	0.877735	Resistant
RPI7_C13	0.407628	0.16562	0.250431	0.871609	Resistant
RPI7_C14	0.368264	0.25335	0.304346	0.82222	Resistant
RPI7_C15	0.374567	0.181917	0.282571	0.824036	Resistant
RPI7_C16	0.37065	0.174355	0.27677	0.880096	Resistant
RPI7_C17	0.443237	0.15774	0.126633	0.887745	Resistant
RPI7_C18	0.317061	0.146692	0.389102	0.816516	Resistant
RPI7_C19	0.364942	0.0962589	0.237531	0.755303	Resistant
RPI7_C20	0.524395	0.238605	0.00290986	0.0434633	Resistant
RPI7_C21	0.273006	0.125212	0.414621	0.940822	Resistant
RPI7_C22	0.314108	0.126362	0.369825	0.847665	Resistant
RPI7_C23	0.259474	0.0993095	0.474055	0.810446	Resistant
RPI7_C24	0	0.0972437	0.69505	0.786961	Resistant
RPI7_D1	0.301007	0.191178	0.463873	0.835599	Resistant
RPI7_D2	0.437673	0.0855379	0.166612	0.797536	Resistant
RPI7_D3	0.327748	0.166857	0.23763	0.729345	Resistant
RPI7_D4	0.333943	0.166491	0.413772	0.903713	Resistant
RPI7_D5	0.304114	0.164653	0.314561	0.676846	Resistant
RPI7_D6	0.41041	0.241342	0.169831	0.766712	Resistant
RPI7_D7	0.327604	0.104423	0.287121	0.775627	Resistant
RPI7_D8	0.397787	0.127593	0.228666	0.836802	Resistant
RPI7_D9	0.407808	0.211686	0.23666	0.767595	Resistant
RPI7_D10	0.400632	0.0364556	0.261513	0.906354	Resistant
RPI7_D11	0.39315	0.224873	0.242892	0.843491	Resistant
RPI7_D12	0.342604	0.160855	0.320638	0.74662	Resistant
RPI7_D14	0.345584	0.189991	0.256996	0.7499	Resistant
RPI7_D15	0.362574	0.163268	0.283142	0.850381	Resistant
RPI7_D16	0.337607	0.112454	0.332559	0.854666	Resistant
RPI7_D17	0.379149	0.151313	0.319673	0.803787	Resistant
RPI7_D18	0.41646	0.16049	0.174836	0.834186	Resistant
RPI7_D19	0.371388	0.218685	0.166631	0.723597	Resistant
RPI7_D20	0.273664	0.145947	0.396454	0.847336	Resistant
RPI7_D21	0.458381	0.348434	0.12131	0.749795	Resistant
RPI7_D22	0.428804	0.212352	0.161111	0.854019	Resistant
RPI7_E1	0.844715	0.593785	0.158941	0.370613	Sensitive
RPI7_E2	0.800247	0.667024	0.107656	0.299956	Sensitive
RPI7_E4	0.655838	0.651196	0.131042	0.433328	Sensitive
RPI7_E5	0.790757	0.791273	0.122795	0.412641	Sensitive
RPI7_E6	0.643269	0.648295	0.130686	0.389867	Sensitive
RPI7_E7	0.597684	0.55031	0.145062	0.49245	Sensitive
RPI7_E8	0.628242	0.623951	0.21734	0.443978	Sensitive
RPI7_E9	0.711958	0.693117	0.128713	0.278474	Sensitive
RPI7_E10	0.624263	0.683942	0.0859511	0.460487	Sensitive
RPI7_E11	0.657081	0.913166	0.0836738	0.515915	Sensitive
RPI7_E12	0.684047	0.662652	0.138169	0.388283	Sensitive
RPI7_E13	0.660781	0.642183	0.183448	0.527117	Sensitive
RPI7_E14	0.575202	0.607153	0.12093	0.389221	Sensitive
RPI7_E15	0.623921	0.662204	0.0514545	0.402907	Sensitive
RPI7_E16	0.761657	0.663316	0.0622786	0.366561	Sensitive
RPI7_E17	0.644296	0.676678	0.0728966	0.364721	Sensitive
RPI7_E18	0.733512	0.749459	0.132237	0.460996	Sensitive
RPI7_E19	0.714326	0.738804	0.0965035	0.342033	Sensitive
RPI7_E20	0.589311	0.739247	0.0150366	0.264518	Sensitive
RPI7_E21	0.523738	0.251087	0.00349559	0.198436	Sensitive
RPI7_E22	0.524836	0.518165	0.0974172	0.383521	Sensitive
RPI7_E23	0.649392	0.794264	0.09484	0.538591	Sensitive
RPI7_E24	0.669281	0.655396	0.109099	0.31516	Sensitive
RPI7_F1	0.943341	0.607561	0.187829	0.388889	Sensitive
RPI7_F2	0.711877	0.810348	0.0867055	0.318371	Sensitive
RPI7_F3	0.595839	0.507886	0.0693541	0.392668	Sensitive
RPI7_F4	0.62872	0.67682	0.0847797	0.470804	Sensitive
RPI7_F5	0.872599	0.803286	0.0731918	0.320311	Sensitive
RPI7_F6	0.710364	0.74895	0.0958662	0.252671	Sensitive
RPI7_F7	0.776234	0.736768	0.143216	0.31318	Sensitive
RPI7_F8	0.715271	0.697926	0.0715517	0.420332	Sensitive
RPI7_F9	0.612378	0.714839	0.0724186	0.386197	Sensitive
RPI7_F10	0.751402	0.719292	0.0960958	0.288853	Sensitive
RPI7_F11	0.61164	0.726344	0.0911008	0.389841	Sensitive
RPI7_F12	0.582279	0.57199	0.109104	0.228667	Sensitive
RPI7_F13	0.833875	0.74298	0.146196	0.318149	Sensitive
RPI7_F14	0.638831	0.677407	0.138511	0.494998	Sensitive
RPI7_F16	0.574869	0.685226	0.0964754	0.318667	Sensitive
RPI7_F17	0.598657	0.641913	0.161102	0.290436	Sensitive
RPI7_F18	0.608399	0.645964	0.0761672	0.387045	Sensitive
RPI7_F19	0.635742	0.774523	0.0338828	0.276302	Sensitive
RPI7_F20	0.722123	0.693804	0.160736	0.343949	Sensitive
RPI7_F21	0.66486	0.75493	0.052729	0.35107	Sensitive
RPI7_F22	0.5792	0.699153	0.0571945	0.464696	Sensitive
RPI7_F23	0.619239	0.612447	0.0301904	0.266899	Sensitive
RPI7_F24	0.649032	0.721575	0.0679343	0.353843	Sensitive
RPI7_G1	0.595064	0.685838	0.0998023	0.422591	Sensitive
RPI7_G2	0.600241	0.653497	0.0692229	0.343662	Sensitive
RPI7_G3	0.613693	0.859126	0.0362819	0.133439	Sensitive
RPI7_G4	0.601745	0.776177	0.0679484	0.461184	Sensitive
RPI7_G5	0.671442	0.697093	0.126122	0.434855	Sensitive
RPI7_G6	0.583459	0.657678	0.0652494	0.374654	Sensitive
RPI7_G7	0.645223	0.614555	0.0998726	0.389217	Sensitive
RPI7_G8	0.587537	0.60225	0.0526072	0.389354	Sensitive
RPI7_G9	0.669902	0.771157	0.0803516	0.352248	Sensitive
RPI7_G10	0.611622	0.768844	0.051581	0.269484	Sensitive
RPI7_G11	0.579749	0.586718	0.0973328	0.403083	Sensitive
RPI7_G12	0.636688	0.682053	0.062452	0.416441	Sensitive
RPI7_G13	0.59908	0.635668	0.0913491	0.305888	Sensitive
RPI7_G14	0.637786	0.732932	0.0635953	0.326196	Sensitive
RPI7_G15	0.595658	0.615919	0.120448	0.336254	Sensitive
RPI7_G16	0.642072	0.704609	0.10923	0.418562	Sensitive
RPI7_G17	0.643359	0.754948	0.0529867	0.320304	Sensitive
RPI7_G18	0.581064	0.643737	0.0678734	0.290826	Sensitive
RPI7_G19	0.582099	0.603016	0.0660085	0.366256	Sensitive
RPI7_G20	0.585358	0.629981	0.122655	0.3576	Sensitive
RPI7_G21	0.609065	0.604406	0.15762	0.355397	Sensitive
RPI7_G22	0.618176	0.760665	0.0562105	0.387188	Sensitive
RPI7_G23	0.550424	0.538504	0.0557701	0.30406	Sensitive
RPI7_G24	0.560896	0.609138	0.0587408	0.197197	Sensitive
RPI7_H1	0.742921	0.764717	0.0578599	0.231329	Sensitive
RPI7_H2	0.617996	0.649167	0.115565	0.329244	Sensitive
RPI7_H3	0.629872	0.739943	0.0735432	0.39852	Sensitive
RPI7_H4	0.645097	0.803018	0.0658726	0.481266	Sensitive
RPI7_H5	0.592561	0.599614	0.121793	0.503525	Sensitive
RPI7_H6	0.615682	0.689869	0.0430107	0.32294	Sensitive
RPI7_H7	0.632375	0.721772	0.0946104	0.294524	Sensitive
RPI7_H8	0.527519	0.593411	0.0457097	0.385997	Sensitive
RPI7_H9	0.596721	0.744307	0.0588908	0.334327	Sensitive
RPI7_H10	0.612261	0.662621	0.0746725	0.38764	Sensitive
RPI7_H11	0.635328	0.666054	0.140451	0.434772	Sensitive
RPI7_H12	0.596388	0.616122	0.109914	0.311838	Sensitive
RPI7_H13	0.60875	0.647285	0.0752394	0.338235	Sensitive
RPI7_H15	0.647132	0.73002	0.120598	0.318177	Sensitive
RPI7_H16	0.629512	0.759702	0.0530757	0.284374	Sensitive
RPI7_H17	0.667984	0.841571	0.0274961	0.233445	Sensitive
RPI7_H18	0.584377	0.683051	0.102164	0.367629	Sensitive
RPI7_H19	0.561697	0.562514	0.0978155	0.531458	Sensitive
RPI7_H20	0.616637	0.733744	0.0853045	0.486996	Sensitive
RPI7_H21	0.653894	0.979012	0.0507797	0.501281	Sensitive
RPI7_H22	0.714281	0.900564	0.0661256	0.239948	Sensitive
RPI7_H23	0.645133	0.708819	0.103209	0.366136	Sensitive
RPI7_H24	0.527736	0.383047	0.0032613	0.367405	Sensitive
RPI7_I1	0.616178	0.840314	0.032777	0.463056	Sensitive
RPI7_I2	0.527681	0.571132	0.00242723	0.277838	Sensitive
RPI7_I3	0.602456	0.664682	0.0800236	0.279292	Sensitive
RPI7_I4	0.71862	0.836052	0.0715799	0.369326	Sensitive
RPI7_I5	0.816705	0.858381	0.169241	0.451166	Sensitive
RPI7_I6	0.689692	0.585064	0.129121	0.309036	Sensitive
RPI7_I7	0.795889	0.616431	0.162999	0.407779	Sensitive
RPI7_I8	0.627702	0.799233	0.0553343	0.283239	Sensitive
RPI7_I10	0.642405	0.660697	0.0629393	0.380959	Sensitive
RPI7_I11	0.658611	0.801057	0.103921	0.434186	Sensitive
RPI7_I12	0.628575	0.693887	0.104638	0.360622	Sensitive
RPI7_I13	0.707204	0.722845	0.147808	0.349103	Sensitive
RPI7_I14	0.645646	0.73612	0.0912226	0.323636	Sensitive
RPI7_I15	0.703188	0.89406	0.0524525	0.357778	Sensitive
RPI7_I16	0.586934	0.506417	0.101639	0.324446	Sensitive
RPI7_I17	0.616844	0.789584	0.0862229	0.469161	Sensitive
RPI7_I18	0.63359	0.683877	0.0711206	0.294397	Sensitive
RPI7_I19	0.704215	0.654313	0.0511265	0.345056	Sensitive
RPI7_I20	0.677798	0.733933	0.145671	0.317235	Sensitive
RPI7_I21	0.746954	0.661534	0.089442	0.31331	Sensitive
RPI7_I22	0.986576	0.932325	0.0717017	0.500854	Sensitive
RPI7_I23	0.79154	0.563196	0.13458	0.264541	Sensitive
RPI7_I24	0.604302	0.627459	0.0541675	0.30997	Sensitive
RPI7_J1	0.653894	0.763892	0.0955476	0.484371	Sensitive
RPI7_J2	0.626712	0.723942	0.0708676	0.436601	Sensitive
RPI7_J3	0.630763	0.903866	0.0177216	0.281051	Sensitive
RPI7_J4	0.627792	0.899619	0.0399837	0.262687	Sensitive
RPI7_J5	0.629458	0.776439	0.0991041	0.442822	Sensitive
RPI7_J6	0.702477	0.757024	0.092961	0.178799	Sensitive
RPI7_J7	0.670163	0.595447	0.109113	0.316756	Sensitive
RPI7_J8	0.601394	0.635773	0.0575225	0.23283	Sensitive
RPI7_J9	0.679707	0.615642	0.076767	0.412969	Sensitive
RPI7_J10	0.608777	0.672872	0.0860214	0.253683	Sensitive
RPI7_J11	0.601052	0.568334	0.0542659	0.450264	Sensitive
RPI7_J12	0.61372	0.819063	0.0528602	0.248534	Sensitive
RPI7_J13	0.581721	0.884297	0.0229181	0.339553	Sensitive
RPI7_J14	0.648744	0.817705	0.0342999	0.196051	Sensitive
RPI7_J15	0.566847	0.755438	0.00606808	0.18603	Sensitive
RPI7_J16	0.686919	0.665791	0.0856794	0.348557	Sensitive
RPI7_J18	0.672027	0.683558	0.117664	0.397163	Sensitive
RPI7_J19	0.591706	0.888198	0.0319429	0.440145	Sensitive
RPI7_J20	0.650013	0.735032	0.0480526	0.33475	Sensitive
RPI7_J21	0.643026	0.740691	0.0498519	0.30063	Sensitive
RPI7_J22	0.669677	0.846423	0.0448522	0.326635	Sensitive
RPI7_J23	0.521946	0.549337	0.0479308	0.308165	Sensitive
RPI7_J24	0.661051	0.647577	0.108907	0.290256	Sensitive
RPI7_K1	0.661853	0.65119	0.0772309	0.256365	Sensitive
RPI7_K2	0.63242	0.850535	0.0270791	0.31099	Sensitive
RPI7_K3	0.666958	0.817495	0.0706614	0.293743	Sensitive
RPI7_K4	0.552837	0.73325	0.019699	0.319551	Sensitive
RPI7_K7	0.623479	0.759439	0.113054	0.348702	Sensitive
RPI7_K8	0.70715	0.794644	0.0949478	0.281407	Sensitive
RPI7_K9	0.59528	0.689699	0.0153178	0.2541	Sensitive
RPI7_K10	0.546706	0.583618	0.032627	0.306873	Sensitive
RPI7_K11	0.648734	0.751907	0.0641295	0.346569	Sensitive
RPI7_K12	0.540485	0.703744	0.0756987	0.300283	Sensitive
RPI7_K13	0.645223	0.872309	0.0697196	0.31454	Sensitive
RPI7_K14	0.521712	0.271872	0.00174779	0.0984734	Sensitive
RPI7_K15	0.631826	0.733675	0.0477996	0.388352	Sensitive
RPI7_K18	0.576553	0.722591	0.0553296	0.270248	Sensitive
RPI7_K20	0.624668	0.67868	0.0491163	0.259407	Sensitive
RPI7_K21	0.532751	0.519725	0.00425937	0.232055	Sensitive
RPI7_K22	0.672837	0.712314	0.143797	0.349282	Sensitive
RPI7_K23	0.597954	0.674373	0.0910305	0.385576	Sensitive
RPI7_K24	0.641415	0.70515	0.0714252	0.255124	Sensitive
RPI7_L1	0.704503	0.712763	0.0496879	0.302264	Sensitive
RPI7_L2	0.587492	0.679664	0.0600997	0.365179	Sensitive
RPI7_L3	0.590049	0.77881	0.0510702	0.423288	Sensitive
RPI7_L4	0.645763	0.82833	0.0705162	0.455126	Sensitive
RPI7_L5	0.576454	0.70932	0.0512764	0.372579	Sensitive
RPI7_L6	0.581334	0.702426	0.0242395	0.304653	Sensitive
RPI7_L7	0.521712	0.315687	0.00162596	0.124781	Sensitive
RPI7_L8	0.618104	0.704389	0.0330019	0.269323	Sensitive
RPI7_L9	0.578777	0.601619	0.0972719	0.427463	Sensitive
RPI7_L10	0.657099	0.758543	0.0619647	0.283044	Sensitive
RPI7_L11	0.583819	0.703311	0.0990994	0.391876	Sensitive
RPI7_L12	0.572546	0.615162	0.0495005	0.4156	Sensitive
RPI7_L13	0.645934	0.677456	0.0781493	0.393652	Sensitive
RPI7_L14	0.626478	0.607517	0.108682	0.339584	Sensitive
RPI7_L17	0.653335	0.760912	0.0358227	0.23515	Sensitive
RPI7_L18	0.652354	0.803765	0.04906	0.345954	Sensitive
RPI7_L19	0.638443	0.77907	0.046689	0.25694	Sensitive
RPI7_L20	0.552774	0.57077	0.00527149	0.366675	Sensitive
RPI7_L22	0.670487	0.960975	0.0580942	0.335265	Sensitive
RPI7_L23	0.543051	0.643235	0.0466422	0.458937	Sensitive
RPI7_L24	0.560986	0.686968	0.047837	0.434415	Sensitive
RPI7_M1	0.31797	0.160828	0.563998	0.897906	Resistant
RPI7_M2	0.358423	0.21814	0.395198	0.767687	Resistant
RPI7_M3	0.251803	0.111902	0.491373	0.87057	Resistant
RPI7_M4	0.310551	0.116916	0.434769	0.882642	Resistant
RPI7_M5	0.376773	0.150405	0.250773	0.9168	Resistant
RPI7_M6	0.325389	0.163981	0.512759	0.977699	Resistant
RPI7_M7	0.312874	0.18695	0.368466	0.865234	Resistant
RPI7_M8	0.411193	0.18859	0.200898	0.745426	Resistant
RPI7_M9	0.238946	0.18697	0.527637	0.788329	Resistant
RPI7_M10	0.349609	0.190485	0.354488	0.831444	Resistant
RPI7_M11	0.381103	0.26201	0.340309	0.729901	Resistant
RPI7_M12	0.39749	0.227285	0.443921	0.889209	Resistant
RPI7_M13	0.331953	0.166446	0.47644	0.854971	Resistant
RPI7_M15	0.524809	0.546647	0.00220231	0.210338	Resistant
RPI7_M16	0.174534	0.224415	0.757239	0.901104	Resistant
RPI7_M18	0.222956	0.120379	0.559289	0.923009	Resistant
RPI7_M19	0.408465	0.362154	0.328098	0.657916	Resistant
RPI7_M20	0.355821	0.22284	0.409082	0.809989	Resistant
RPI7_M21	0.363825	0.139398	0.359235	0.87112	Resistant
RPI7_M22	0.37363	0.307089	0.286844	0.664414	Resistant
RPI7_M23	0.376818	0.148245	0.346428	0.831855	Resistant
RPI7_M24	0.392538	0.143982	0.296075	0.896991	Resistant
RPI7_N1	0.458525	0.291459	0.15628	0.766703	Resistant
RPI7_N2	0.347907	0.138124	0.332479	0.940204	Resistant
RPI7_N3	0.41312	0.223623	0.198822	0.721043	Resistant
RPI7_N4	0.452808	0.287377	0.220508	0.728378	Resistant
RPI7_N5	0.414498	0.118959	0.29734	0.874502	Resistant
RPI7_N6	0.457958	0.248154	0.217902	0.907227	Resistant
RPI7_N7	0.380131	0.181654	0.283142	0.785643	Resistant
RPI7_N8	0.390863	0.204497	0.303891	0.844215	Resistant
RPI7_N9	0.357856	0.190683	0.348874	0.877255	Resistant
RPI7_N10	0.413183	0.140559	0.21712	0.831685	Resistant
RPI7_N11	0.456526	0.201812	0.242751	0.82138	Resistant
RPI7_N13	0.420287	0.132575	0.238047	0.935578	Resistant
RPI7_N14	0.293868	0.14188	0.520688	0.913222	Resistant
RPI7_N15	0.376701	0.189826	0.349062	0.824387	Resistant
RPI7_N16	0.372784	0.156683	0.287636	0.878735	Resistant
RPI7_N17	0.242799	0.138196	0.483914	0.855149	Resistant
RPI7_N18	0.454023	0.417458	0.661575	0.781708	Resistant
RPI7_N19	0.350284	0.199408	0.349076	0.868835	Resistant
RPI7_N20	0.439131	0.428614	0.572241	0.737099	Resistant
RPI7_N21	0.336166	0.159712	0.297687	0.901225	Resistant
RPI7_N22	0.491595	0.41257	0.735596	0.878103	Resistant
RPI7_N23	0.343946	0.166051	0.359282	0.860791	Resistant
RPI7_N24	0.424663	0.311818	0.275083	0.720896	Resistant
RPI7_O1	0.297685	0.148278	0.500141	0.801051	Resistant
RPI7_O2	0.297541	0.158972	0.404471	0.852781	Resistant
RPI7_O3	0.519461	0.400749	0.011274	0.506313	Resistant
RPI7_O4	0.382814	0.126052	0.295925	0.942493	Resistant
RPI7_O5	0.388963	0.254912	0.250398	0.662002	Resistant
RPI7_O6	0.221137	0.113831	0.453911	0.765011	Resistant
RPI7_O7	0.308201	0.139195	0.280378	0.808114	Resistant
RPI7_O8	0.521658	0.436738	0.0132232	0.61465	Resistant
RPI7_O9	0.378726	0.178462	0.208053	0.744425	Resistant
RPI7_O10	0.289024	0.0823746	0.351049	0.927216	Resistant
RPI7_O11	0.290023	0.176431	0.406088	0.840646	Resistant
RPI7_O12	0.524305	0.467258	0.0121643	0.542433	Resistant
RPI7_O13	0.37905	0.182889	0.191479	0.679103	Resistant
RPI7_O14	0.230221	0.201891	0.46674	0.793785	Resistant
RPI7_O15	0.347988	0.113903	0.363293	0.827658	Resistant
RPI7_O16	0.303186	0.121486	0.454904	0.825705	Resistant
RPI7_O17	0.330521	0.198557	0.338467	0.769586	Resistant
RPI7_O18	0.364618	0.170041	0.2664	0.772567	Resistant
RPI7_O19	0.249111	0.136049	0.450289	0.713634	Resistant
RPI7_O20	0.307238	0.211269	0.382303	0.772687	Resistant
RPI7_O21	0.355038	0.0959165	0.21562	0.799807	Resistant
RPI7_O22	0.522594	0.231358	0.00395479	0.377176	Resistant
RPI7_O24	0.513465	0.39682	0.0361601	0.943622	Sensitive
RPI7_P3	0.521226	0.538696	0.00917474	0.529317	Resistant
RPI7_P4	0.33821	0.15628	0.394045	0.891825	Resistant
RPI7_P5	0.341353	0.115922	0.308061	0.873622	Resistant
RPI7_P6	0.220029	0.140157	0.450378	0.772125	Resistant
RPI7_P7	0.336238	0.155122	0.321205	0.755493	Resistant
RPI7_P8	0.37625	0.213149	0.195832	0.822392	Resistant
RPI7_P9	0.387991	0.152576	0.276854	0.874958	Resistant
RPI7_P10	0.276959	0.0850056	0.43863	0.83424	Resistant
RPI7_P12	0.303772	0.132862	0.496022	0.746133	Resistant
RPI7_P13	0.521937	0.267155	0.00208517	0.326787	Resistant
RPI7_P14	0.380644	0.208259	0.258331	0.761676	Resistant
RPI7_P15	0.365347	0.147566	0.289529	0.79262	Resistant
RPI7_P16	0.506766	0.229869	0.0349933	0.738047	Resistant
RPI7_P17	0.398561	0.158712	0.22442	0.850963	Resistant
RPI7_P18	0.404414	0.134823	0.235774	0.789854	Resistant
RPI7_P19	0.414642	0.138248	0.246903	0.962332	Resistant
RPI7_P20	0.451196	0.163702	0.151669	0.861535	Resistant
RPI7_P22	0.401829	0.151902	0.201254	0.819529	Resistant

## Sheet: Source Data 8
	Ground truth	Prediction	Ground truth	Prediction	color
RHH2177	1	0.864188	0.0775535	0.375467	Sensitive
RHH2178	0.544919	0.76977	0.0897486	0.462535	Sensitive
RHH2179	0.826839	0.831553	0.0946828	0.357729	Sensitive
RHH2180	0.73046	0.828649	0.10555	0.402934	Sensitive
RHH2181	0.448899	0.777642	0.0888866	0.477097	Sensitive
RHH2182	0.923373	0.919482	0.201404	0.496162	Sensitive
RHH2184	0.74478	0.901043	0.113206	0.423632	Sensitive
RHH2185	0.509685	0.703224	0.123614	0.543717	Sensitive
RHH2186	0.43327	0.791525	0.14957	0.472793	Sensitive
RHH2187	0.513947	0.819264	0.127688	0.432907	Sensitive
RHH2188	0.566803	0.81104	0.121924	0.349807	Sensitive
RHH2189	0.594972	0.911432	0.12996	0.484514	Sensitive
RHH2190	0.527285	0.826463	0.113096	0.407329	Sensitive
RHH2191	0.739198	0.910746	0.0974788	0.474164	Sensitive
RHH2192	0.548848	0.699225	0.12019	0.411237	Sensitive
RHH2193	0.681189	0.817767	0.11805	0.379387	Sensitive
RHH2194	0.590814	0.751993	0.12316	0.441054	Sensitive
RHH2195	0.486484	0.820911	0.128107	0.467969	Sensitive
RHH2196	0.575878	1	0.23995	0.517574	Sensitive
RHH2197	0.549533	0.847187	0.167607	0.513029	Sensitive
RHH2198	0.560348	0.756738	0.12548	0.452034	Sensitive
RHH2199	0.661998	0.81002	0.106517	0.368576	Sensitive
RHH2200	0.520589	0.827627	0.118481	0.504186	Sensitive
RHH2201	0.0617382	0.609228	0	0	Sensitive
RHH2202	0.44604	0.821067	0.173444	0.550585	Sensitive
RHH2203	0.522027	0.830894	0.119386	0.456605	Sensitive
RHH2204	0.44338	0.633672	0.122128	0.418481	Sensitive
RHH2205	0.497528	0.774075	0.116497	0.453991	Sensitive
RHH2206	0.450361	0.845947	0.130831	0.424651	Sensitive
RHH2207	0.600161	0.826596	0.0827307	0.33466	Sensitive
RHH2208	0.628806	0.807862	0.10654	0.516987	Sensitive
RHH2209	0.529467	0.78929	0.197161	0.581977	Sensitive
RHH2210	0.578552	0.942668	0.150208	0.627425	Sensitive
RHH2211	0.452787	0.689991	0.155781	0.517249	Sensitive
RHH2212	0.556794	0.885023	0.154111	0.53405	Sensitive
RHH2213	0.535585	0.854116	0.134608	0.39926	Sensitive
RHH2214	0.490408	0.638857	0.116198	0.444981	Sensitive
RHH2215	0.65918	0.854512	0.137519	0.453821	Sensitive
RHH2216	0.507941	0.859795	0.105723	0.448735	Sensitive
RHH2217	0.440172	0.689245	0.152308	0.543849	Sensitive
RHH2218	0.57179	0.944639	0.195899	0.510283	Sensitive
RHH2219	0.479913	0.808069	0.126065	0.403058	Sensitive
RHH2220	0.815682	0.783893	0.16887	0.42949	Sensitive
RHH2221	0.469832	0.775887	0.152931	0.459662	Sensitive
RHH2222	0.487787	0.887274	0.166718	0.48373	Sensitive
RHH2223	0.498891	0.767349	0.159404	0.384716	Sensitive
RHH2224	0.348291	0.820626	0.137254	0.482421	Sensitive
RHH2225	0.421202	0.726175	0.114114	0.520052	Sensitive
RHH2226	0.284417	0.671641	0.245205	0.657997	Sensitive
RHH2227	0.466144	0.767726	0.133611	0.452201	Sensitive
RHH2228	0.594897	0.860925	0.107688	0.4746	Sensitive
RHH2229	0.52955	0.850402	0.187428	0.505968	Sensitive
RHH2230	0.458118	0.762286	0.135983	0.514149	Sensitive
RHH2231	0.348199	0.772319	0.10878	0.421406	Sensitive
RHH2232	0.55602	0.841051	0.109953	0.493233	Sensitive
RHH2233	0.373246	0.887884	0.122525	0.578693	Sensitive
RHH2234	0.385497	0.751523	0.148507	0.592912	Sensitive
RHH2235	0.506851	0.835392	0.173263	0.516845	Sensitive
RHH2236	0.58083	0.735747	0.151238	0.436692	Sensitive
RHH2237	0.460764	0.781077	0.139456	0.447365	Sensitive
RHH2238	0.71128	0.747555	0.13677	0.461281	Sensitive
RHH2239	0.569483	0.819913	0.105188	0.445575	Sensitive
RHH2240	0.563695	0.826843	0.109906	0.464393	Sensitive
RHH2241	0.585922	0.769966	0.197725	0.570713	Sensitive
RHH2242	0.362336	0.722115	0.142787	0.502209	Sensitive
RHH2243	0.423096	0.883873	0.209877	0.580496	Sensitive
RHH2244	0.474432	0.856972	0.177564	0.484615	Sensitive
RHH2245	0.593706	0.800784	0.273552	0.60453	Sensitive
RHH2246	0.375408	0.747482	0.206045	0.421376	Sensitive
RHH2247	0.561996	0.784847	0.0847863	0.368173	Sensitive
RHH2248	0.532552	0.870631	0.149902	0.476615	Sensitive
RHH2249	0.557558	0.849173	0.135269	0.518888	Sensitive
RHH2250	0.410767	0.84794	0.147501	0.47971	Sensitive
RHH2251	0.479137	0.866622	0.135889	0.4531	Sensitive
RHH2252	0.502566	0.820528	0.134841	0.451029	Sensitive
RHH2253	0.453688	0.794383	0.102704	0.439787	Sensitive
RHH2254	0.542139	0.809158	0.0760787	0.320522	Sensitive
RHH2255	0.679997	0.872811	0.0569081	0.229811	Sensitive
RHH2257	0.551431	0.821877	0.0838669	0.347508	Sensitive
RHH2258	0.696161	0.830624	0.1402	0.381175	Sensitive
RHH2259	0.489604	0.846355	0.12234	0.420508	Sensitive
RHH2260	0.46535	0.80723	0.130144	0.377273	Sensitive
RHH2261	0.576814	0.876108	0.122071	0.37612	Sensitive
RHH2262	0.628711	0.867165	0.113299	0.371196	Sensitive
RHH2263	0.687575	0.914509	0.0745511	0.286537	Sensitive
RHH2266	0.707401	0.941102	0.0803103	0.355365	Sensitive
RHH2267	0.585944	0.762664	0.0872373	0.290891	Sensitive
RHH2268	0.598805	0.928642	0.0873244	0.428844	Sensitive
RHH2269	0.632198	0.857336	0.0880913	0.403508	Sensitive
RHH2271	0.778421	0.930829	0.0592793	0.317851	Sensitive
RHH2273	0.260547	0.485344	0.135084	0.448679	Sensitive
RHH2274	0.222178	0.48255	0.114086	0.420685	Sensitive
RHH2275	0.193297	0.412525	0.160002	0.552006	Sensitive
RHH2276	0.201387	0.522722	0.1144	0.504152	Sensitive
RHH2277	0.242014	0.525564	0.118349	0.48045	Sensitive
RHH2278	0.260448	0.526844	0.117228	0.479728	Sensitive
RHH2280	0.159638	0.455283	0.147367	0.429387	Sensitive
RHH2281	0.254557	0.518339	0.268002	0.586412	Sensitive
RHH2282	0.208282	0.399304	0.205242	0.539674	Sensitive
RHH2283	0.178018	0.405349	0.228542	0.541457	Sensitive
RHH2284	0.158518	0.480672	0.156524	0.474325	Sensitive
RHH2285	0.155478	0.363725	0.187938	0.530911	Sensitive
RHH2286	0.230176	0.331209	0.163405	0.556344	Sensitive
RHH2287	0.249421	0.4722	0.187888	0.500869	Sensitive
RHH2288	0.211042	0.513858	0.108932	0.424636	Sensitive
RHH2289	0.15042	0.322598	0.217855	0.566156	Sensitive
RHH2290	0.163799	0.47236	0.267092	0.639807	Sensitive
RHH2291	0.170671	0.350521	0.162481	0.554998	Sensitive
RHH2292	0.145943	0.406832	0.153737	0.43694	Sensitive
RHH2293	0.153176	0.330257	0.226851	0.589791	Sensitive
RHH2294	0.239521	0.426182	0.198615	0.51965	Sensitive
RHH2295	0.166596	0.321173	0.191125	0.550049	Sensitive
RHH2296	0.186557	0.440933	0.161349	0.421229	Sensitive
RHH2297	0.178068	0.384059	0.236868	0.54108	Sensitive
RHH2298	0.117379	0.411877	0.133351	0.482973	Sensitive
RHH2299	0.184151	0.380881	0.157671	0.557275	Sensitive
RHH2300	0.169424	0.381927	0.183854	0.588535	Sensitive
RHH2301	0.122428	0.338622	0.244267	0.583113	Sensitive
RHH2302	0.177283	0.329046	0.242362	0.486394	Sensitive
RHH2303	0.17817	0.513753	0.139737	0.512172	Sensitive
RHH2304	0.170051	0.461061	0.154753	0.458293	Sensitive
RHH2305	0.196755	0.423028	0.183712	0.526458	Sensitive
RHH2306	0.112697	0.313847	0.258053	0.562986	Sensitive
RHH2307	0.183249	0.374295	0.209545	0.602761	Sensitive
RHH2308	0.145357	0.328927	0.238448	0.513844	Sensitive
RHH2309	0.153971	0.308383	0.179648	0.540159	Sensitive
RHH2310	0.139134	0.284643	0.244426	0.57482	Sensitive
RHH2311	0.136147	0.350671	0.220576	0.53014	Sensitive
RHH2312	0.131602	0.455113	0.218243	0.468491	Sensitive
RHH2313	0.227463	0.507211	0.149283	0.516198	Sensitive
RHH2314	0.13669	0.355416	0.20834	0.582045	Sensitive
RHH2315	0.16498	0.505915	0.21522	0.545252	Sensitive
RHH2316	0.170222	0.489351	0.144675	0.459663	Sensitive
RHH2317	0.177675	0.493364	0.173275	0.529068	Sensitive
RHH2318	0.134001	0.37627	0.220405	0.552425	Sensitive
RHH2319	0.152075	0.474847	0.153554	0.480422	Sensitive
RHH2320	0.186968	0.400573	0.168252	0.553016	Sensitive
RHH2321	0.192968	0.414227	0.17419	0.56705	Sensitive
RHH2322	0.178631	0.472603	0.231327	0.511437	Sensitive
RHH2323	0.14379	0.3355	0.201327	0.543807	Sensitive
RHH2324	0.135235	0.37102	0.206988	0.515355	Sensitive
RHH2325	0.139312	0.443582	0.249634	0.576905	Sensitive
RHH2326	0.178612	0.457244	0.224664	0.608211	Sensitive
RHH2327	0.198574	0.45687	0.161087	0.591861	Sensitive
RHH2328	0.221679	0.44001	0.139057	0.522427	Sensitive
RHH2329	0.150924	0.365319	0.221172	0.602261	Sensitive
RHH2330	0.204606	0.348961	0.419194	0.661029	Sensitive
RHH2331	0.158289	0.434634	0.192172	0.547984	Sensitive
RHH2332	0.185661	0.467407	0.147787	0.515959	Sensitive
RHH2333	0.195952	0.409407	0.172546	0.517794	Sensitive
RHH2334	0.163316	0.395292	0.207114	0.571799	Sensitive
RHH2335	0.167442	0.513012	0.216095	0.630489	Sensitive
RHH2336	0.181217	0.533515	0.175668	0.47509	Sensitive
RHH2337	0.15658	0.440681	0.223467	0.552957	Sensitive
RHH2338	0.19541	0.494348	0.225724	0.656424	Sensitive
RHH2339	0.174564	0.387618	0.199684	0.584904	Sensitive
RHH2340	0.158222	0.384484	0.36948	0.572013	Sensitive
RHH2341	0.181194	0.396642	0.295574	0.610371	Sensitive
RHH2342	0.188343	0.45245	0.219805	0.604217	Sensitive
RHH2343	0.170108	0.269713	0.156824	0.505775	Sensitive
RHH2344	0.192525	0.434709	0.178962	0.410066	Sensitive
RHH2345	0.166748	0.328175	0.230802	0.548828	Sensitive
RHH2346	0.199798	0.586185	0.207115	0.609838	Sensitive
RHH2347	0.160015	0.377857	0.219949	0.558114	Sensitive
RHH2348	0.188578	0.565114	0.183171	0.60255	Sensitive
RHH2349	0.1576	0.381221	0.152908	0.563188	Sensitive
RHH2350	0.189027	0.475344	0.193742	0.592822	Sensitive
RHH2351	0.0749844	0.299893	0.126277	0.524632	Sensitive
RHH2352	0.204256	0.415649	0.11841	0.382301	Sensitive
RHH2353	0.188904	0.492502	0.183703	0.507314	Sensitive
RHH2354	0.185206	0.462935	0.210809	0.499809	Sensitive
RHH2355	0.198533	0.527951	0.196094	0.565767	Sensitive
RHH2356	0.148678	0.334285	0.212602	0.623222	Sensitive
RHH2357	0.152038	0.347056	0.159182	0.521463	Sensitive
RHH2358	0.209591	0.441704	0.124013	0.538197	Sensitive
RHH2359	0.23227	0.418208	0.13593	0.560397	Sensitive
RHH2362	0.231986	0.374664	0.155	0.448784	Sensitive
RHH2363	0.172541	0.30118	0.187229	0.547428	Sensitive
RHH2364	0.229108	0.418429	0.189988	0.51717	Sensitive
RHH2365	0.189551	0.40913	0.147516	0.492781	Sensitive
RHH2366	0.184896	0.37618	0.157037	0.449133	Sensitive
RHH2368	0.0773606	0.117642	0.472546	0.780391	Resistant
RHH2369	0.0829995	0.157966	0.521207	0.801641	Resistant
RHH2370	0.0724955	0.118327	0.390345	0.726363	Resistant
RHH2371	0.0953912	0.133061	0.403465	0.704212	Resistant
RHH2372	0.0770239	0.151193	0.471029	0.735314	Resistant
RHH2373	0.085373	0.137969	0.473699	0.73347	Resistant
RHH2374	0.0939536	0.221549	0.530386	0.796619	Resistant
RHH2375	0.068215	0.137051	0.472099	0.763933	Resistant
RHH2376	0.056711	0.164533	0.558338	0.791406	Resistant
RHH2377	0.0581739	0.173276	0.542918	0.787752	Resistant
RHH2378	0.072764	0.126242	0.391355	0.751372	Resistant
RHH2379	0.0816866	0.203191	0.557303	0.773603	Resistant
RHH2380	0.0810075	0.18708	0.571789	0.747922	Resistant
RHH2381	0.0681694	0.242401	0.634324	0.78288	Resistant
RHH2382	0.0555935	0.214422	0.446243	0.746788	Resistant
RHH2383	0.0716379	0.174828	0.50095	0.785037	Resistant
RHH2384	0.093088	0.175202	0.57847	0.809886	Resistant
RHH2385	0.0937834	0.157217	0.362997	0.721804	Resistant
RHH2386	0.0853208	0.15678	0.479298	0.764082	Resistant
RHH2387	0.07403	0.211823	0.513236	0.816245	Resistant
RHH2388	0.0893741	0.155711	0.47764	0.739544	Resistant
RHH2389	0.0895685	0.17108	0.394483	0.723961	Resistant
RHH2390	0.0704435	0.194119	0.527736	0.775348	Resistant
RHH2391	0.0925079	0.262722	0.577584	0.866838	Resistant
RHH2392	0.0821979	0.148164	0.541243	0.804196	Resistant
RHH2393	0.0807088	0.141115	0.52219	0.763205	Resistant
RHH2394	0.0824721	0.113793	0.518251	0.739495	Resistant
RHH2395	0.107157	0.149846	0.505932	0.730006	Resistant
RHH2396	0.0880071	0.153332	0.553823	0.686836	Resistant
RHH2397	0.0933155	0.0942707	0.561104	0.76406	Resistant
RHH2398	0.0615321	0.112993	0.475793	0.77598	Resistant
RHH2399	0.0816979	0.182005	0.562392	0.821734	Resistant
RHH2401	0.082883	0.156146	0.678074	0.872415	Resistant
RHH2402	0.121786	0.134824	1	0.491252	Resistant
RHH2403	0.113086	0.134239	0.966824	0.517535	Resistant
RHH2404	0.0760383	0.208574	0.511876	0.787204	Resistant
RHH2405	0.0573122	0.142978	0.598968	0.807352	Resistant
RHH2406	0.081373	0.183217	0.541829	0.771974	Resistant
RHH2407	0.0717661	0.165207	0.409745	0.770521	Resistant
RHH2408	0.114304	0.158464	0.465234	0.761578	Resistant
RHH2409	0.0991262	0.293203	0.83455	0.987725	Resistant
RHH2410	0.0858189	0.123918	0.583512	0.763703	Resistant
RHH2411	0.0973495	0.174558	0.424145	0.778091	Resistant
RHH2412	0.101093	0.184987	0.436307	0.764508	Resistant
RHH2413	0.113597	0.17652	0.519568	0.758401	Resistant
RHH2414	0.0934739	0.163705	0.472851	0.778849	Resistant
RHH2415	0.0877782	0.164664	0.479882	0.792024	Resistant
RHH2416	0.0857239	0.209003	0.537205	0.800947	Resistant
RHH2417	0.0770329	0.0922443	0.590855	0.802328	Resistant
RHH2418	0.089735	0.184967	0.446141	0.739649	Resistant
RHH2419	0.117712	0.217994	0.715687	0.776286	Resistant
RHH2420	0.0841453	0.219612	0.577722	0.781776	Resistant
RHH2421	0.086995	0.158403	0.627396	0.781309	Resistant
RHH2422	0.0739255	0.112585	0.486826	0.762471	Resistant
RHH2423	0.0843689	0.150281	0.524939	0.792259	Resistant
RHH2424	0.0697744	0.171416	0.60874	0.784639	Resistant
RHH2425	0.0937265	0.197679	0.424176	0.759275	Resistant
RHH2426	0.118647	0.212942	0.372051	0.730556	Resistant
RHH2427	0.10089	0.150259	0.488341	0.782574	Resistant
RHH2428	0.0883139	0.265633	0.578484	0.840185	Resistant
RHH2429	0.0747367	0.155606	0.497669	0.728221	Resistant
RHH2430	0.086936	0.202763	0.435999	0.790681	Resistant
RHH2431	0.0750636	0.0974346	0.604728	0.818366	Resistant
RHH2432	0.0811191	0.134265	0.542022	0.77411	Resistant
RHH2433	0	0	0.216134	0.367537	Resistant
RHH2434	0.0641237	0.196982	0.691736	0.751913	Resistant
RHH2435	0.0716395	0.132101	0.566152	0.805457	Resistant
RHH2436	0.0877389	0.188882	0.47483	0.737945	Resistant
RHH2437	0.0784458	0.187524	0.513347	0.73473	Resistant
RHH2438	0.0877711	0.12378	0.423674	0.749242	Resistant
RHH2439	0.0716236	0.102566	0.505719	0.72135	Resistant
RHH2440	0.110052	0.168054	0.502283	0.80269	Resistant
RHH2441	0.0787889	0.142793	0.411829	0.765087	Resistant
RHH2442	0.0744093	0.27651	0.507632	0.793351	Resistant
RHH2443	0.0587841	0.162809	0.564693	0.801294	Resistant
RHH2444	0.0941079	0.210606	0.482722	0.762608	Resistant
RHH2445	0.0651097	0.132653	0.649174	0.800957	Resistant
RHH2446	0.0673636	0.222806	0.638495	0.835471	Resistant
RHH2447	0.0868954	0.195705	0.524966	0.788236	Resistant
RHH2448	0.0717196	0.160457	0.637663	0.768963	Resistant
RHH2449	0.0023794	0.120555	0.279466	0.482517	Resistant
RHH2450	0.0783454	0.129391	0.64636	0.779547	Resistant
RHH2451	0.0814511	0.15292	0.409335	0.737386	Resistant
RHH2452	0.0586115	0.1571	0.664956	0.816948	Resistant
RHH2453	0.0789169	0.20523	0.398088	0.749604	Resistant
RHH2454	0.0648367	0.125344	0.570847	0.812093	Resistant
RHH2455	0.0790466	0.0998877	0.543972	0.77575	Resistant
RHH2456	0.055458	0.195983	0.592253	0.79612	Resistant
RHH2457	0.0861737	0.143097	0.554008	0.753021	Resistant
RHH2458	0.0905105	0.206267	0.437126	0.72835	Resistant
RHH2459	0.110435	0.18416	0.437352	0.727898	Resistant
RHH2460	0.0651974	0.0773817	0.324883	0.666585	Resistant
RHH2461	0.0710935	0.19611	0.425508	0.755886	Resistant
RHH2462	0.0932353	0.239248	0.489245	0.78054	Resistant
RHH2463	0.0660169	0.261297	0.557438	0.71013	Resistant
RHH3015	0.0816059	0.272181	0.577779	0.792735	Resistant
RHH3016	0.0880255	0.317861	0.53713	0.863982	Resistant
RHH3017	0.0700739	0.268404	0.549763	0.816934	Resistant
RHH3018	0.0693205	0.236905	0.371059	0.682571	Resistant
RHH3019	0.0708574	0.22283	0.477298	0.727211	Resistant
RHH3020	0.0856248	0.332694	0.41029	0.803092	Resistant
RHH3021	0.107305	0.339901	0.592555	0.869235	Resistant
RHH3023	0.0638335	0.309694	0.617342	0.855423	Resistant
RHH3024	0.0882751	0.301631	0.548479	0.839446	Resistant
RHH3025	0.116122	0.237394	0.865189	0.885336	Resistant
RHH3026	0.0434419	0.208774	0.422322	0.832398	Resistant
RHH3027	0.0793856	0.344012	0.435604	0.785533	Resistant
RHH3028	0.0711869	0.260638	0.528983	0.739591	Resistant
RHH3029	0.093344	0.377847	0.428764	0.833382	Resistant
RHH3030	0.0629239	0.183917	0.582076	0.876221	Resistant
RHH3031	0.0881333	0.315436	0.388181	0.692552	Resistant
RHH3032	0.0592855	0.277341	0.552698	0.793068	Resistant
RHH3033	0.0958188	0.402014	0.484594	0.840311	Resistant
RHH3034	0.0753514	0.245591	0.390692	0.682954	Resistant
RHH3035	0.089091	0.406425	0.458898	0.88944	Resistant
RHH3036	0.0824658	0.277006	0.513726	0.776995	Resistant
RHH3037	0.0872602	0.291302	0.432587	0.785218	Resistant
RHH3038	0.080833	0.255482	0.52788	0.850923	Resistant
RHH3039	0.0719605	0.255545	0.475222	0.74548	Resistant
RHH3040	0.0647299	0.161299	0.550643	0.753774	Resistant
RHH3041	0.0673345	0.327319	0.384395	0.767123	Resistant
RHH3042	0.0505256	0.243288	0.454389	0.802515	Resistant
RHH3043	0.0541134	0.279362	0.545905	0.779112	Resistant
RHH3044	0.0668416	0.212998	0.560209	0.780637	Resistant
RHH3045	0.0720052	0.291027	0.495497	0.773947	Resistant
RHH3046	0.0678574	0.218955	0.54786	0.790562	Resistant
RHH3047	0.0806274	0.261769	0.410937	0.804812	Resistant
RHH3048	0.0682799	0.299671	0.517681	0.796983	Resistant
RHH3049	0.0696031	0.218595	0.462288	0.713958	Resistant
RHH3050	0.0848609	0.315033	0.363274	0.716684	Resistant
RHH3051	0.0749748	0.331679	0.35037	0.727578	Resistant
RHH3052	0.0289714	0.251218	0.265512	0.708104	Resistant
RHH3053	0.0666023	0.241433	0.5276	0.888419	Resistant
RHH3054	0.0613815	0.241427	0.394391	0.749881	Resistant
RHH3055	0.0425157	0.262868	0.522523	0.751788	Resistant
RHH3056	0.0528191	0.238867	0.544802	0.760937	Resistant
RHH3057	0.0808019	0.238135	0.544448	0.743112	Resistant
RHH3058	0.0884505	0.295729	0.47983	0.776434	Resistant
RHH3059	0.0920741	0.279284	0.429528	0.812843	Resistant
RHH3060	0.0766013	0.292689	0.470632	0.766333	Resistant
RHH3061	0.0910365	0.312355	0.510999	0.7754	Resistant
RHH3062	0.0587401	0.325652	0.444041	0.800401	Resistant
RHH3064	0.0898223	0.233409	0.443242	0.723949	Resistant
RHH3065	0.10495	0.213356	0.444564	0.746355	Resistant
RHH3066	0.0951046	0.165916	0.289223	0.640672	Resistant
RHH3067	0.0654116	0.27115	0.423526	0.718441	Resistant
RHH3068	0.0931363	0.28158	0.525663	0.742443	Resistant
RHH3069	0.0599994	0.183768	0.487057	0.721121	Resistant
RHH3070	0.0544438	0.165381	0.48015	0.82696	Resistant
RHH3072	0.0904453	0.295927	0.341741	0.766144	Resistant
RHH3073	0.0727507	0.293941	0.427961	0.779831	Resistant
RHH3074	0.0539836	0.179061	0.379618	0.718246	Resistant
RHH3075	0.0832891	0.232149	0.594919	0.729246	Resistant
RHH3076	0.0856148	0.164441	0.555107	0.776781	Resistant
RHH3077	0.0695686	0.231747	0.47746	0.766798	Resistant
RHH3078	0.08517	0.336198	0.469056	1	Resistant
RHH3079	0.0669294	0.259614	0.505516	0.750443	Resistant
RHH3080	0.0775231	0.260801	0.598498	0.801979	Resistant
RHH3081	0.075859	0.285574	0.633672	0.857373	Resistant
RHH3082	0.0878419	0.234254	0.490984	0.687542	Resistant
RHH3083	0.0723315	0.231379	0.56195	0.771003	Resistant
RHH3084	0.120474	0.338422	0.559971	0.904094	Resistant
RHH3085	0.0579391	0.241038	0.522699	0.845877	Resistant
RHH3087	0.0621094	0.165881	0.404532	0.72794	Resistant
RHH3088	0.0764913	0.226582	0.510188	0.75368	Resistant
RHH3089	0.0729416	0.326479	0.497678	0.820046	Resistant
RHH3090	0.0402916	0.215953	0.507857	0.769762	Resistant
RHH3091	0.0278141	0.275126	0.444287	0.743918	Resistant
RHH3092	0.0842216	0.330761	0.388754	0.756327	Resistant
RHH3093	0.098315	0.312459	0.330532	0.834752	Resistant
RHH3094	0.0687572	0.233252	0.506131	0.844482	Resistant
RHH3095	0.0929041	0.301132	0.517812	0.759155	Resistant
RHH3096	0.0504296	0.203681	0.42483	0.681723	Resistant
RHH3097	0.053475	0.205481	0.398041	0.668288	Resistant
RHH3098	0.061612	0.316785	0.469585	0.7445	Resistant
RHH3099	0.0771773	0.247609	0.332365	0.722698	Resistant
RHH3100	0.070827	0.202535	0.296755	0.594839	Resistant
RHH3101	0.0792741	0.242502	0.357859	0.616961	Resistant
RHH3102	0.0584758	0.167693	0.332207	0.704222	Resistant
RHH3103	0.0966573	0.225364	0.736924	0.901008	Resistant
RHH3104	0.0738304	0.310764	0.397223	0.713068	Resistant
RHH3105	0.0778902	0.306343	0.379976	0.656024	Resistant
RHH3106	0.0830018	0.333667	0.31825	0.667602	Resistant
RHH3107	0.0629289	0.298279	0.335566	0.694548	Resistant
RHH3108	0.0984098	0.239447	0.353203	0.709284	Resistant
RHH3109	0.109128	0.272715	0.440265	0.782104	Resistant
RHH3110	0.12812	0.202964	0.402566	0.781697	Resistant

## Sheet: Source Data 9
	RPI5_H11	RPI5_L11	RPI5_G20	RPI5_K23	RPI1_H21	RPI1_F13	RPI5_E17	RPI5_K7	RPI5_L22	RPI5_H12	RPI5_E15	RPI1_H9	RPI5_G15	RPI1_I15	RPI1_H20	RPI1_F19	RPI5_L17	RPI5_J10	RPI5_I14	RPI1_G8	RPI5_F4	RPI5_H3	RPI1_L8	RPI1_K23	RPI1_H6	RPI1_G3	RPI1_G17	RPI5_H9	RPI1_G19	RPI1_L10	RPI5_L24	RPI1_H10	RPI1_H3	RPI5_H16	RPI5_G17	RPI1_F2	RPI5_H23	RPI1_E24	RPI1_J15	RPI5_F16	RPI5_G8	RPI1_E19	RPI1_E7	RPI1_H4	RPI1_F1	RPI5_G24	RPI5_G19	RPI5_F2	RPI5_G22
Dpt_pseudotime	0	0	0	0	0	0	0	5.71e-08	5.71e-08	1.14e-07	1.71e-07	1.11e-06	2.02e-05	2.29e-05	5.26e-05	5.29e-05	6.45e-05	6.46e-05	6.46e-05	7.21e-05	7.31e-05	8.31e-05	8.51e-05	8.51e-05	8.52e-05	8.52e-05	0.00010486	0.000118261	0.000120881	0.000134368	0.000198204	0.000208763	0.000208923	0.000226683	0.000252353	0.000262873	0.000273334	0.000313582	0.000318904	0.000322068	0.000333517	0.000390935	0.000417698	0.000559678	0.000611189	0.000683471	0.000692677	0.000764987	0.000927343
Resistant_probability	0.0433725	0.00758437	0.426153	0.0027376	0.0036761	0.0220754	0.00105517	0.0161819	0.0142229	0.0114284	0.000247632	0.00106091	0.0130869	0.0121565	0.00262405	0.00489463	0.000331294	0.0124185	0.00010413	0.00683088	0.000905295	0.0166146	0.00191884	0.00176701	0.0116345	0.00188188	0.00514465	0.000575773	0.0170063	0.00166347	0.00051381	0.00380749	0.0013969	0.000589303	0.08122	0.00202548	0.00925969	0.00519449	0.000625622	0.00235542	0.00508818	0.0382858	0.000149277	0.0311634	0.00427239	0.00857655	0.0139837	0.00120806	0.00780428
Resistant_score	0.176495	0.171136	0.31903	0.120826	0.0403386	0.265007	0.221665	0.168699	0.291052	0.166776	0.177742	0.113762	0.242741	0.11163	0.122539	0.130716	0.173954	0.271309	0.140331	0.182788	0.0819767	0.15916	0.11122	0.16472	0.139607	0.165224	0.222864	0.123615	0.133667	0.0834236	0.164824	0.104471	0.180132	0.0888783	0.257906	0.213507	0.128765	0.135428	0.101158	0.108507	0.13381	0.267149	0.153173	0.254202	0.161388	0.185643	0.182264	0.169603	0.150831
Sensitive_probability	0.952298	0.991572	0.55592	0.996953	0.995916	0.975608	0.998823	0.982098	0.984242	0.987328	0.999723	0.998817	0.985496	0.986547	0.997084	0.994562	0.999629	0.986229	0.999883	0.99242	0.99899	0.981627	0.997864	0.998032	0.987133	0.997903	0.994283	0.999357	0.981185	0.998147	0.999426	0.995767	0.998442	0.999342	0.912553	0.997742	0.989745	0.994232	0.999301	0.997378	0.994347	0.957811	0.999833	0.965623	0.995251	0.990476	0.984518	0.998652	0.991342
Sensitive_score	0.576614	0.635423	0.634957	0.7863	0.729571	0.580075	0.831357	0.556551	0.5731	0.662443	0.946984	0.683474	0.856476	0.708289	0.599116	0.729302	0.743018	0.757559	1	0.667015	0.728603	0.661116	0.672358	0.553144	0.759872	0.729786	0.812441	0.646001	0.632554	0.584449	0.547443	0.691919	0.780921	0.694877	0.63969	0.793938	0.741153	0.74291	0.739791	0.735434	0.705043	0.632805	0.788505	0.56401	0.724228	0.678113	0.670565	0.766631	0.62705
[truncated: 1,351 more columns]

## Sheet: Source Data 10
	Dpt_pseudotime	Resistant_probability	Resistant_score	Sensitive_probability	Sensitive_score
Dpt_pseudotime	1	0.806849	0.742952	-0.806495	-0.807932
Resistant_probability	0.806849	1	0.754483	-0.999983	-0.894909
Resistant_score	0.742952	0.754483	1	-0.7536	-0.833396
Sensitive_probability	-0.806495	-0.999983	-0.7536	1	0.894678
Sensitive_score	-0.807932	-0.894909	-0.833396	0.894678	1
Genes	Dpt_pseudotime	Resistant_probability	Resistant_score	Sensitive_probability	Sensitive_score
Emilin1_gradient	-0.372991	-0.447432	-0.308394	0.447702	0.40215
Pigyl_gradient	-0.344863	-0.408901	-0.280725	0.409115	0.362076
Maoa_gradient	-0.299604	-0.364043	-0.22965	0.363915	0.334401
Ramp1_gradient	-0.350766	-0.43731	-0.303782	0.437775	0.426194
Fam155a_gradient	-0.387366	-0.479	-0.322361	0.479393	0.450181
Gm44800_gradient	-0.252353	-0.348333	-0.243042	0.348574	0.327248
Bhlhb9_gradient	-0.294626	-0.368011	-0.243706	0.368205	0.332839
Ptprcap_gradient	-0.425609	-0.527893	-0.371096	0.528222	0.495692
Pdia5_gradient	-0.363474	-0.471272	-0.301552	0.471426	0.443504
Dapp1_gradient	-0.669602	-0.811764	-0.604432	0.812203	0.722444
Eid2_gradient	0.412954	0.457729	0.437537	-0.457257	-0.464263
Tmem50a_gradient	0.829673	0.864643	0.751191	-0.864356	-0.835787
Arhgap1_gradient	0.542618	0.6115	0.577898	-0.611175	-0.600116
Galnt17_gradient	0.521448	0.545326	0.579126	-0.54481	-0.557246
Kctd12_gradient	0.396986	0.449553	0.418057	-0.449121	-0.416819
Cd302_gradient	0.478058	0.531924	0.456722	-0.53178	-0.522902
Plekha8_gradient	0.352522	0.411256	0.404701	-0.410991	-0.411282
Lgals3_gradient	0.421071	0.438702	0.431576	-0.438237	-0.437588
Fndc3c1_gradient	0.460941	0.514013	0.494067	-0.513504	-0.522025
S100a6_gradient	0.379752	0.397202	0.41021	-0.39683	-0.394159
